# Supplementary material for: Identifying the shared genes and their related microRNAs, metabolites, and pathways in ischemic stroke and epilepsy
Source: Sci Rep. 2026 Feb 10;16:8166. doi: 10.1038/s41598-026-39299-5 (PMC12963536; doi:10.1038/s41598-026-39299-5)
Supplement: Supplementary file 2 — Supplementary Material 2 [file 41598_2026_39299_MOESM2_ESM.xlsx]

## Sheet: Supplementary Table 1
Supplementary Table 1 DEGs between the epilepsy and control samples
Gene	logFC	AveExpr	t	P.Value	adj.P.Val	B
HNRNPA1P33	0.531869	8.67127	7.10368	7.19698e-08	0.000218834	8.07545
IMP3	0.429221	8.49799	7.05064	8.29526e-08	0.000218834	7.94391
GSPT2	0.495306	5.98399	7.02615	8.85856e-08	0.000218834	7.88303
TBC1D14	-0.642471	7.48019	-6.99511	9.62859e-08	0.000218834	7.80577
ITGAX	-0.646613	9.67619	-6.88477	1.29602e-07	0.000232622	7.53016
ZBTB3	0.496275	5.46879	6.73935	1.92097e-07	0.000232622	7.16468
MIR302C	-1.02244	5.34723	-6.70428	2.1129e-07	0.000232622	7.07617
NGRN	0.509423	8.06786	6.68303	2.23856e-07	0.000232622	7.02245
LCMT2	0.502808	4.66595	6.6726	2.30293e-07	0.000232622	6.99609
PNMA1	0.531424	4.46095	6.55178	3.20126e-07	0.000291027	6.68965
SRSF8	0.38568	6.44484	6.45982	4.11712e-07	0.000319573	6.45533
TFE3	-0.463797	5.65365	-6.41836	4.61275e-07	0.000319573	6.34942
SLC45A4	-0.749642	5.73438	-6.39703	4.89087e-07	0.000319573	6.29485
RBM4B	0.398022	6.30574	6.39477	4.92137e-07	0.000319573	6.28906
PWWP2B	0.452233	4.80849	6.12096	1.047e-06	0.000588069	5.5847
PIM3	-0.640871	7.43676	-6.09764	1.11683e-06	0.000588069	5.52439
EXD2	0.360031	4.12528	6.09127	1.13669e-06	0.000588069	5.50793
DYSF	-0.763568	8.17566	-6.07593	1.18604e-06	0.000588069	5.46823
GPR18	0.768109	5.82335	6.06308	1.22905e-06	0.000588069	5.43495
NSUN7	-0.998942	5.72816	-6.0041	1.44752e-06	0.000648537	5.28208
ZC3HC1	0.431648	7.07175	5.99172	1.49811e-06	0.000648537	5.24998
CXCL1	-1.27263	6.5917	-5.92576	1.79949e-06	0.0007436	5.07863
FNDC3B	-0.541871	8.33718	-5.86917	2.10642e-06	0.000832584	4.93137
ANPEP	-0.723025	7.0063	-5.81789	2.42986e-06	0.000920412	4.79776
KIFAP3	0.600718	5.09257	5.76558	2.81149e-06	0.000964251	4.66128
C5AR1	-0.637838	9.42137	-5.76136	2.84482e-06	0.000964251	4.65026
ACP1	0.406138	6.59133	5.75898	2.8638e-06	0.000964251	4.64404
LOC646214	-0.465255	7.17107	-5.72512	3.1476e-06	0.000968329	4.55561
TMEM120A	-0.421882	6.93574	-5.72456	3.15256e-06	0.000968329	4.55414
KDM6B	-0.623622	6.80762	-5.71972	3.19546e-06	0.000968329	4.54149
IMPA2	-0.514839	8.39804	-5.69014	3.47073e-06	0.000977696	4.46416
ILF2	0.338123	7.23513	5.68616	3.50947e-06	0.000977696	4.45377
ZBTB14	0.352619	6.57571	5.67086	3.66279e-06	0.000977696	4.41375
RPUSD2	0.492321	6.29028	5.65826	3.79406e-06	0.000977696	4.38079
PYGL	-0.598245	9.81708	-5.6531	3.84924e-06	0.000977696	4.36727
CYP4F3	-0.787789	6.0449	-5.65102	3.87164e-06	0.000977696	4.36184
TCP11L2	-0.754773	4.75404	-5.63907	4.00323e-06	0.000983605	4.33055
SLC19A1	-0.600362	5.84794	-5.59886	4.47968e-06	0.00106053	4.22528
GNB2	-0.46754	6.05016	-5.58201	4.69602e-06	0.00106053	4.18112
PLPPR2	-0.49906	5.35077	-5.57837	4.74405e-06	0.00106053	4.17159
SIRPA	-0.42978	8.90023	-5.57546	4.78293e-06	0.00106053	4.16395
SUSD6	-0.454041	7.75604	-5.55191	5.1088e-06	0.00110581	4.10224
SLC25A24	-1.40881	6.11513	-5.51809	5.61627e-06	0.00118739	4.01355
CTBS	-0.527546	9.10344	-5.48891	6.09477e-06	0.00125926	3.93699
DGAT2	-0.860221	5.36331	-5.43285	7.13164e-06	0.00142205	3.78984
ACSL1	-0.729571	10.8243	-5.42079	7.37678e-06	0.00142205	3.75818
SLC25A5	0.294907	10.6055	5.40175	7.78136e-06	0.00142205	3.70817
LINC00938	0.363208	7.38997	5.39987	7.82262e-06	0.00142205	3.70322
FBXL13	-0.857526	5.05345	-5.39785	7.86707e-06	0.00142205	3.69791
PREX1	-0.482696	6.74407	-5.39574	7.91366e-06	0.00142205	3.69238
LYST	-0.533206	8.14064	-5.39025	8.03639e-06	0.00142205	3.67796
IL1R2	-0.808172	7.78299	-5.38343	8.19167e-06	0.00142205	3.66004
ORC5	0.370145	6.37007	5.37916	8.29045e-06	0.00142205	3.64881
CIR1	-0.626232	8.35434	-5.36608	8.60013e-06	0.00143501	3.61446
CKAP4	-0.528961	8.52886	-5.36272	8.68173e-06	0.00143501	3.60561
SEMA4B	-0.448328	6.66008	-5.33289	9.43957e-06	0.00153241	3.52721
CASP6	0.441388	5.5834	5.31791	9.84477e-06	0.00157015	3.48784
GPCPD1	-0.630273	8.0489	-5.30124	1.03164e-05	0.00158445	3.444
IQGAP1	-0.465995	8.72381	-5.30103	1.03222e-05	0.00158445	3.44347
ZSWIM4	-0.363653	5.61467	-5.2964	1.04573e-05	0.00158445	3.4313
RBM47	-0.547412	9.04541	-5.27097	1.12309e-05	0.00164811	3.36443
TECR	0.393098	5.98778	5.27069	1.124e-05	0.00164811	3.36367
CSRNP1	-1.06455	10.0217	-5.25958	1.15958e-05	0.00167329	3.33448
HNRNPA1	0.357809	7.28744	5.21878	1.30033e-05	0.00173569	3.22715
RALGAPA2	-0.384798	4.46988	-5.21716	1.30624e-05	0.00173569	3.2229
CXCL8	-1.82696	9.75616	-5.21534	1.31295e-05	0.00173569	3.2181
TOPORS	-0.605183	6.57859	-5.21342	1.32003e-05	0.00173569	3.21306
RGS12	0.532703	4.48065	5.21311	1.32119e-05	0.00173569	3.21224
IL1RAP	-0.565972	5.4551	-5.20719	1.34332e-05	0.00173569	3.19667
SETX	-0.537827	6.83021	-5.20517	1.35098e-05	0.00173569	3.19135
GMIP	-0.413518	7.15347	-5.20396	1.35556e-05	0.00173569	3.18818
UHRF1BP1L	-0.443128	5.27286	-5.18778	1.41858e-05	0.00179116	3.1456
FAM214B	-0.464239	6.6688	-5.17747	1.46025e-05	0.00181851	3.11848
UBXN2B	-0.483331	6.98678	-5.16546	1.51032e-05	0.00185545	3.08689
RNF24	-0.526888	8.73305	-5.15669	1.54796e-05	0.00187634	3.06383
BCAS4	0.478315	6.19914	5.13485	1.64589e-05	0.00196879	3.00636
TSEN34	-0.429307	9.75366	-5.12753	1.68004e-05	0.00198017	2.98712
RFTN1	0.289789	8.27809	5.11939	1.71889e-05	0.00198017	2.9657
CD93	-0.480812	9.18064	-5.11901	1.72075e-05	0.00198017	2.96469
RAB5A	-0.366621	8.06418	-5.09081	1.86252e-05	0.00209834	2.89052
PELI2	-0.478262	7.28796	-5.08946	1.8696e-05	0.00209834	2.88696
TSHZ3	-0.59032	8.52756	-5.0718	1.96464e-05	0.00217812	2.84051
TMEM203	0.292378	6.90362	5.0671	1.99074e-05	0.00218046	2.82815
MUTYH	0.430324	6.15484	5.05406	2.06502e-05	0.00221683	2.79383
RNF5P1	0.387766	4.74848	5.05273	2.07271e-05	0.00221683	2.79034
ITPA	0.316784	6.21743	5.03814	2.1594e-05	0.00225746	2.75196
LRG1	-0.893218	10.3058	-5.03786	2.16109e-05	0.00225746	2.75123
REXO4	0.362919	6.64879	5.03338	2.18843e-05	0.00225746	2.73945
GLOD4	0.337007	7.10747	5.02989	2.21003e-05	0.00225746	2.73025
NRDC	-0.428186	7.78663	-5.00629	2.36142e-05	0.00230268	2.66818
GIMAP7	0.405787	10.8302	5.00484	2.37101e-05	0.00230268	2.66438
ALPK1	-0.689933	7.65931	-5.00261	2.38589e-05	0.00230268	2.65852
DCTPP1	0.295182	6.79561	5.00163	2.3925e-05	0.00230268	2.65593
NOTCH2	-0.683042	6.45094	-5	2.40348e-05	0.00230268	2.65164
ZSCAN2	0.339275	5.2348	4.99958	2.40628e-05	0.00230268	2.65055
GEMIN4	0.436242	5.97923	4.98873	2.48074e-05	0.0023334	2.622
COPS7B	0.338109	6.02913	4.98639	2.49711e-05	0.0023334	2.61584
ELP3	0.380356	6.61167	4.98138	2.53244e-05	0.0023334	2.60268
CDKN2D	-0.501208	9.95632	-4.98017	2.54105e-05	0.0023334	2.5995
MED12	-0.486131	4.87835	-4.97595	2.57135e-05	0.00233481	2.5884
CYP4B1	-1.08717	4.70976	-4.97157	2.60316e-05	0.00233481	2.57688
ILVBL	0.306696	4.54266	4.96932	2.61963e-05	0.00233481	2.57098
ZFYVE16	-0.349225	5.60229	-4.95688	2.71272e-05	0.00236621	2.53827
TMEM160	0.618971	4.84618	4.95647	2.71588e-05	0.00236621	2.53717
DOLPP1	0.36395	4.70555	4.95424	2.73294e-05	0.00236621	2.53131
ATP6V0B	-0.32948	9.11474	-4.94996	2.76593e-05	0.00237218	2.52007
ZNF689	0.416617	6.30927	4.94286	2.82157e-05	0.00239728	2.50142
STK17B	-0.595831	8.38981	-4.93363	2.89564e-05	0.00243744	2.47714
AGTPBP1	-0.471128	7.99056	-4.92749	2.94602e-05	0.00245709	2.46099
C1orf35	0.324066	5.36363	4.92233	2.98894e-05	0.00247023	2.44744
TUT7	-0.576293	8.00378	-4.91243	3.07316e-05	0.00250277	2.42142
TTLL4	-0.341299	4.18367	-4.91125	3.08338e-05	0.00250277	2.41831
PTPA	0.305447	6.09573	4.90066	3.17629e-05	0.00255537	2.3905
BMP2K	-0.462562	6.04365	-4.89387	3.23746e-05	0.00258174	2.37264
TREML2	-0.578968	6.6501	-4.88913	3.28073e-05	0.00258213	2.3602
RAB2A	-0.372694	6.67677	-4.88761	3.29477e-05	0.00258213	2.3562
MIDN	-0.515012	9.54748	-4.87707	3.39364e-05	0.00262084	2.32851
DDIT3	-0.602703	7.34365	-4.87482	3.41517e-05	0.00262084	2.32259
LINC02649	-0.644617	4.62591	-4.87321	3.43064e-05	0.00262084	2.31836
RALGAPB	-0.330845	4.96495	-4.85173	3.64368e-05	0.00275988	2.26194
BCL3	-0.621383	7.83965	-4.84883	3.67337e-05	0.00275988	2.25434
OSBPL8	-0.57085	7.55854	-4.8425	3.73917e-05	0.0027654	2.23771
ARAP3	-0.470047	7.95896	-4.84228	3.74155e-05	0.0027654	2.23712
RNF149	-0.461325	10.2211	-4.83586	3.80944e-05	0.00279287	2.22028
SLC25A37	-0.654683	9.71581	-4.83132	3.85827e-05	0.00280217	2.20835
TMEM127	-0.347754	6.33182	-4.82897	3.88377e-05	0.00280217	2.20218
G0S2	-1.36479	4.60696	-4.8193	3.99052e-05	0.00285652	2.17679
NCOA1	-0.405456	8.05356	-4.80966	4.09989e-05	0.00291188	2.15148
APOBR	-0.38916	6.8174	-4.80531	4.15014e-05	0.00292472	2.14007
APEX1	0.332269	6.78085	4.79916	4.22226e-05	0.00294055	2.12394
BAZ1A	-0.409819	8.13663	-4.7979	4.23729e-05	0.00294055	2.12061
MARCHF7	-0.373449	9.51295	-4.79295	4.29648e-05	0.00295904	2.10762
DEF8	-0.309661	6.47983	-4.78327	4.41465e-05	0.00301279	2.08222
TP53INP2	-0.576587	4.25034	-4.78116	4.44081e-05	0.00301279	2.07669
ELP6	0.264541	5.71765	4.77743	4.48746e-05	0.00302189	2.06691
CLASRP	-0.599583	6.24738	-4.7741	4.52954e-05	0.0030278	2.05817
MTO1	0.33569	6.22741	4.76972	4.58544e-05	0.00304279	2.04668
TRPM6	-0.747245	6.62874	-4.76675	4.62372e-05	0.00304596	2.0389
DEXI	0.321304	6.86649	4.76189	4.68714e-05	0.00306053	2.02615
POLR1C	0.365479	5.85572	4.75991	4.71317e-05	0.00306053	2.02096
CRIP1	0.542161	9.57255	4.75472	4.78222e-05	0.00308335	2.00735
PLAUR	-0.35661	7.30016	-4.75066	4.83698e-05	0.00309669	1.99669
ICAM2	0.335073	7.687	4.74761	4.87853e-05	0.00310145	1.98868
TREM1	-0.739502	9.03301	-4.73923	4.99429e-05	0.00311598	1.96673
MLF2	-0.379309	5.67351	-4.7387	5.00173e-05	0.00311598	1.96534
OGFRL1	-0.614136	7.55745	-4.73852	5.00422e-05	0.00311598	1.96487
TRIM25	-0.554974	8.07575	-4.72704	5.16782e-05	0.00318237	1.93476
ZNF671	0.432772	6.33083	4.72481	5.20016e-05	0.00318237	1.92892
ZNF823	0.414595	4.53033	4.72316	5.22424e-05	0.00318237	1.92459
ZNF263	0.327946	5.93313	4.72134	5.25085e-05	0.00318237	1.91984
ACTR1B	0.26486	5.72472	4.71859	5.29144e-05	0.00318573	1.91263
RAPGEFL1	-0.537653	4.71005	-4.71471	5.34936e-05	0.00319941	1.90244
TMX2	0.305411	6.26895	4.70357	5.51878e-05	0.00325545	1.87326
AKR7A2	0.376098	7.82684	4.69968	5.57921e-05	0.00325545	1.86307
RING1	0.274948	8.71684	4.69922	5.5863e-05	0.00325545	1.86188
MPPE1	-0.395954	7.23711	-4.69459	5.65922e-05	0.00327694	1.84974
RTBDN	0.558347	4.32974	4.66886	6.08169e-05	0.00349928	1.78236
PANX2	-0.791317	7.64503	-4.65652	6.2954e-05	0.00355974	1.75005
C9orf72	-0.499791	7.37627	-4.65223	6.37136e-05	0.00355974	1.73882
MEGF9	-0.527916	8.01224	-4.6522	6.37185e-05	0.00355974	1.73875
SNX13	-0.370501	5.71416	-4.65217	6.37235e-05	0.00355974	1.73868
MKNK1	-0.51305	7.75367	-4.64809	6.44556e-05	0.00355974	1.72799
ASAP1	-0.464272	8.73274	-4.64742	6.45771e-05	0.00355974	1.72623
GCA	-0.444861	12.1244	-4.64724	6.46086e-05	0.00355974	1.72577
PDRG1	0.306223	5.17144	4.64278	6.54197e-05	0.00357507	1.7141
ADSS2	0.266629	6.57459	4.63983	6.59611e-05	0.00357507	1.70639
ZMYM2	-0.363366	6.12735	-4.63926	6.60666e-05	0.00357507	1.70489
ADIPOR1	-0.411845	7.54506	-4.63526	6.681e-05	0.00359278	1.69442
GLT1D1	-0.696804	5.61875	-4.63326	6.71844e-05	0.00359278	1.68919
NCF4	-0.465627	8.22784	-4.6156	7.05851e-05	0.00361649	1.643
CDK19	-0.369129	8.74695	-4.61377	7.09471e-05	0.00361649	1.63821
GIMAP1	0.497211	7.42356	4.61256	7.11866e-05	0.00361649	1.63506
ALG9	0.294528	5.48124	4.6117	7.13586e-05	0.00361649	1.6328
HNRNPA0	0.359717	7.2451	4.60776	7.21493e-05	0.00361649	1.62249
NPL	-0.405489	8.97808	-4.60717	7.22675e-05	0.00361649	1.62096
SECTM1	-0.450125	5.29761	-4.60698	7.23068e-05	0.00361649	1.62045
STK39	0.419699	6.13137	4.60693	7.23167e-05	0.00361649	1.62033
PPIG	-0.383361	7.35048	-4.60477	7.27538e-05	0.00361649	1.61469
ABCA1	-0.770891	9.51884	-4.60154	7.3413e-05	0.00361649	1.60625
NUP88	0.29852	7.23928	4.60144	7.34342e-05	0.00361649	1.60598
ASTE1	0.370494	5.90047	4.5986	7.40181e-05	0.00361649	1.59857
SDAD1	0.327802	7.96727	4.59835	7.40711e-05	0.00361649	1.5979
MIF4GD	0.359564	6.89792	4.59778	7.41879e-05	0.00361649	1.59643
CENPB	0.386244	7.89883	4.59712	7.43247e-05	0.00361649	1.59471
ZDHHC18	-0.595837	7.75029	-4.59562	7.46368e-05	0.00361649	1.59079
LPXN	0.311978	9.05173	4.59397	7.4983e-05	0.00361649	1.58646
PTPRJ	-0.425547	4.98285	-4.59322	7.51404e-05	0.00361649	1.5845
NFIL3	-0.750844	9.31593	-4.59239	7.53139e-05	0.00361649	1.58234
CPQ	-0.361604	7.71763	-4.58709	7.64372e-05	0.00361649	1.56849
NUDT2	0.45696	6.45977	4.5853	7.682e-05	0.00361649	1.56382
THOC5	-0.393741	7.64551	-4.58483	7.69224e-05	0.00361649	1.56257
ANXA2R	0.442151	8.49219	4.58373	7.71581e-05	0.00361649	1.55971
SBNO2	-0.560213	6.52677	-4.58365	7.7176e-05	0.00361649	1.55949
FLOT1	-0.494479	7.92809	-4.58181	7.75729e-05	0.00361649	1.55469
PPP1R12A	-0.421986	7.02576	-4.5792	7.81418e-05	0.00362443	1.54786
CHSY1	-0.43968	9.7387	-4.57535	7.89867e-05	0.00364501	1.5378
RBMS1	-0.392295	8.68774	-4.57083	7.99888e-05	0.00367262	1.52601
DNTTIP1	-0.322667	8.22477	-4.56058	8.23105e-05	0.00374683	1.49925
PXN	-0.491644	6.58428	-4.55645	8.32654e-05	0.003766	1.48846
MBOAT2	-0.408378	5.46035	-4.55049	8.46635e-05	0.00381028	1.47289
SLC25A29	-0.487705	3.84085	-4.54863	8.51042e-05	0.00381124	1.46804
AHCTF1	-0.514624	6.99789	-4.53339	8.88005e-05	0.00394306	1.42828
DENND3	-0.551354	7.15727	-4.53293	8.89152e-05	0.00394306	1.42707
HNRNPDL	0.369903	6.76891	4.52175	9.17314e-05	0.00397919	1.39792
RNF227	0.318123	5.25946	4.51878	9.24946e-05	0.00397919	1.39017
TNNI2	-0.481129	6.68101	-4.51645	9.30976e-05	0.00397919	1.38409
CASC3	-0.483259	6.98131	-4.51573	9.32852e-05	0.00397919	1.38221
FURIN	-0.440112	4.38635	-4.51435	9.36441e-05	0.00397919	1.37862
PLXNA4	-0.427905	5.06544	-4.51389	9.37658e-05	0.00397919	1.37741
GAB2	-0.490257	8.31682	-4.51341	9.38913e-05	0.00397919	1.37616
MIR223	-0.539836	7.28322	-4.513	9.39984e-05	0.00397919	1.37509
HIC2	0.306303	5.06929	4.51294	9.4013e-05	0.00397919	1.37495
CSF3R	-0.504615	9.21014	-4.51239	9.41578e-05	0.00397919	1.37351
FAM53C	-0.526512	10.0799	-4.51092	9.45446e-05	0.00397919	1.36968
ICAM1	-0.470295	4.98797	-4.50482	9.6168e-05	0.00400864	1.35376
NOP53	0.470407	7.33415	4.50441	9.62768e-05	0.00400864	1.3527
C12orf57	0.497257	7.69788	4.50333	9.65671e-05	0.00400864	1.34989
FBXL5	-0.466981	7.87847	-4.50157	9.70413e-05	0.00401001	1.34531
MCM7	0.378688	7.86911	4.49645	9.84375e-05	0.0040274	1.33195
YARS2	0.420116	5.97694	4.49356	9.92341e-05	0.0040274	1.32442
FRS3	0.406695	5.20843	4.48708	0.000101043	0.0040485	1.30753
GSK3B	-0.404857	8.60094	-4.48659	0.000101179	0.0040485	1.30627
THAP11	0.280758	7.59248	4.48572	0.000101427	0.0040485	1.30399
TLR8	-0.407968	8.88941	-4.48533	0.000101535	0.0040485	1.30299
HADH	0.287442	6.99264	4.47969	0.000103145	0.00409471	1.28829
NAT10	0.432522	6.64713	4.47516	0.000104455	0.00411095	1.27649
TLE3	-0.473858	4.89375	-4.47515	0.000104458	0.00411095	1.27646
PILRA	-0.331681	8.01683	-4.46466	0.000107555	0.00421085	1.24915
MAP3K11	-0.340963	6.85128	-4.46218	0.0001083	0.00421085	1.24271
PPP1R14B	-0.344542	5.27067	-4.4619	0.000108386	0.00421085	1.24196
TGM3	-0.89077	7.5585	-4.45781	0.000109626	0.0042409	1.23133
CANT1	-0.409445	6.55761	-4.45519	0.000110429	0.00425384	1.22451
SBF2	-0.395847	5.90139	-4.44753	0.000112812	0.00431932	1.20456
DNAJB2	0.268818	6.63448	4.44668	0.000113079	0.00431932	1.20235
FASLG	0.606491	4.43365	4.4399	0.000115232	0.00438317	1.18472
MME	-0.833965	9.68328	-4.43676	0.000116245	0.00440325	1.17655
COP1	-0.317375	9.89244	-4.43423	0.000117067	0.00441599	1.16996
CHMP2A	-0.412528	8.94526	-4.42828	0.00011902	0.00445054	1.1545
GRAP	0.487676	7.27126	4.42716	0.00011939	0.00445054	1.1516
LMTK2	-0.517401	4.94836	-4.42698	0.000119451	0.00445054	1.15112
DDX60L	-0.590521	7.47844	-4.42481	0.000120175	0.00445922	1.14548
PIAS1	-0.29503	8.86031	-4.41867	0.000122246	0.00451763	1.12951
PSEN2	0.335244	4.61065	4.41441	0.000123702	0.00454487	1.11845
MIEF1	0.386909	6.48954	4.4136	0.000123983	0.00454487	1.11633
ZNF438	-0.480847	6.96609	-4.40986	0.000125276	0.00455259	1.10664
TMEM245	0.320454	6.20625	4.40856	0.000125732	0.00455259	1.10325
KDM2A	-0.382034	7.5825	-4.40776	0.000126011	0.00455259	1.10117
GLIDR	0.48904	4.72799	4.40723	0.000126196	0.00455259	1.0998
BEST1	-0.447343	8.03801	-4.40398	0.000127343	0.00457103	1.09135
GPR183	0.484262	7.54066	4.40294	0.000127713	0.00457103	1.08864
WDR18	0.392025	7.26457	4.39662	0.000129974	0.00461015	1.07225
YIPF1	-0.28725	7.92866	-4.39615	0.000130146	0.00461015	1.07101
FAS	-0.561361	6.60027	-4.39565	0.000130328	0.00461015	1.06971
RPS17	0.304395	11.664	4.39216	0.000131597	0.00462011	1.06066
RB1CC1	-0.398609	8.09104	-4.39165	0.000131784	0.00462011	1.05933
CDCA4	0.335334	4.93025	4.39021	0.000132313	0.00462011	1.05559
SNX5	0.346298	6.80651	4.38708	0.00013347	0.00462011	1.04746
SMCHD1	-0.588918	6.74363	-4.38667	0.00013362	0.00462011	1.04641
RLF	-0.36332	6.35854	-4.38638	0.000133728	0.00462011	1.04565
SKAP2	-0.540298	8.67569	-4.3852	0.000134167	0.00462011	1.04259
TRIB1	-0.717739	8.11265	-4.37588	0.000137688	0.00470964	1.0184
APRT	0.32352	6.29884	4.37558	0.000137803	0.00470964	1.01762
PSMC2	0.295509	8.39454	4.37316	0.000138731	0.00472361	1.01135
IL17RA	-0.449409	7.01266	-4.36735	0.00014099	0.00477392	0.996261
UQCC1	0.331859	6.32167	4.36666	0.000141259	0.00477392	0.994482
RPLP0	0.436866	7.94829	4.36515	0.000141854	0.00477627	0.990558
PDLIM7	-0.54887	7.93454	-4.36257	0.000142873	0.00479282	0.983875
SLC2A3	-0.486525	11.5856	-4.35964	0.000144042	0.0047982	0.976263
SDHAF1	0.389281	5.10383	4.35952	0.000144089	0.0047982	0.97596
CD52	0.503878	10.6107	4.35632	0.000145375	0.00480787	0.967662
RGS2	-0.50232	12.7831	-4.35617	0.000145437	0.00480787	0.967264
WDR61	0.32318	7.58396	4.35124	0.000147442	0.00484878	0.954476
SLC2A11	-0.438259	4.30511	-4.35051	0.000147741	0.00484878	0.952586
C16orf58	0.317633	7.22445	4.34731	0.000149057	0.00487217	0.944306
ARHGAP27	-0.401561	6.06117	-4.34618	0.000149526	0.00487217	0.941374
PNP	0.332904	7.22043	4.34124	0.000151589	0.00491971	0.928578
ALKBH3	0.301814	5.44692	4.33855	0.000152725	0.00491971	0.921605
MTMR3	-0.351495	6.02458	-4.33814	0.000152901	0.00491971	0.920532
PHF21A	-0.352917	10.0347	-4.33666	0.00015353	0.00491971	0.916699
NAXD	0.343152	5.35464	4.3345	0.000154453	0.00491971	0.911102
DHTKD1	-0.365693	5.74264	-4.33308	0.000155064	0.00491971	0.907416
POLG2	0.404425	5.84531	4.33234	0.000155382	0.00491971	0.905503
ALCAM	-0.395706	6.71826	-4.33099	0.000155964	0.00491971	0.902016
SMARCAL1	0.311788	5.5504	4.33008	0.000156357	0.00491971	0.899662
PPP4R1	-0.506153	8.09291	-4.32999	0.000156396	0.00491971	0.899431
CLEC4E	-0.467328	5.94156	-4.31939	0.000161066	0.00503677	0.871963
CREB5	-0.505418	7.75975	-4.31903	0.000161225	0.00503677	0.871039
DDX1	0.279793	7.82643	4.3168	0.000162225	0.00505066	0.865267
RRP8	0.277081	6.26311	4.31491	0.00016308	0.00505992	0.860365
LBH	0.457253	7.26466	4.30826	0.000166112	0.00513649	0.843165
SLC22A4	-0.650891	7.67748	-4.30595	0.000167177	0.00515189	0.837201
MIS12	0.37121	7.34772	4.29959	0.000170152	0.00517581	0.820741
NUFIP2	-0.360077	7.37566	-4.2995	0.000170194	0.00517581	0.820512
RITA1	0.296332	5.63674	4.2991	0.000170384	0.00517581	0.81947
SPOUT1	0.301283	5.92652	4.29882	0.000170516	0.00517581	0.818743
MMP25	-0.651147	10.5201	-4.29494	0.000172359	0.00517581	0.808712
TMEM35B	0.333225	7.54105	4.29417	0.000172728	0.00517581	0.806715
SMYD4	0.335982	4.47864	4.29415	0.000172739	0.00517581	0.806654
ACTG1	0.303161	10.4276	4.29372	0.000172941	0.00517581	0.805567
CHST12	0.539787	6.21784	4.28887	0.000175283	0.00520751	0.793013
APMAP	-0.443458	8.03824	-4.28448	0.000177426	0.005254	0.781673
SV2A	-0.504959	5.89752	-4.27669	0.000181297	0.00535121	0.761531
PTGS2	-1.14932	9.34288	-4.26799	0.000185718	0.00540282	0.739053
TLR6	-0.573371	5.76706	-4.26787	0.000185779	0.00540282	0.738745
ORMDL1	0.276857	9.15921	4.26756	0.00018594	0.00540282	0.737938
GLUL	-0.388989	5.07656	-4.26752	0.000185959	0.00540282	0.737841
HACD3	0.318666	6.74188	4.26662	0.000186422	0.00540282	0.735522
PTPN6	-0.306796	8.77555	-4.26392	0.000187823	0.00540282	0.728534
USP32	-0.465335	5.74798	-4.26321	0.000188189	0.00540282	0.726718
HLX	-0.566976	6.46634	-4.2632	0.000188196	0.00540282	0.726687
ZBTB9	0.369636	4.63029	4.26144	0.000189116	0.00540282	0.722136
MSRB1	-0.406972	11.8152	-4.26117	0.000189257	0.00540282	0.721442
SLK	-0.434901	7.58054	-4.26022	0.000189753	0.00540282	0.718997
RPL13A	0.277256	10.0941	4.25908	0.000190357	0.00540282	0.716034
DARS1	0.316121	9.58788	4.25785	0.000191006	0.00540282	0.712858
ST6GALNAC2	-0.631991	8.08871	-4.25649	0.000191723	0.00540282	0.709361
DNAJC5	-0.310839	4.81373	-4.2547	0.000192677	0.00540282	0.704732
MSANTD4	0.390639	5.76499	4.25418	0.000192954	0.00540282	0.703391
AGPAT5	0.330197	4.35503	4.2533	0.000193423	0.00540282	0.701126
ROPN1L	-0.74479	7.24305	-4.2527	0.000193743	0.00540282	0.699583
PVRIG	0.45319	6.01831	4.24671	0.000196982	0.00543287	0.684118
TMEM154	-0.407852	10.4745	-4.24577	0.000197496	0.00543287	0.681687
ZYG11B	-0.323687	8.67525	-4.24543	0.000197683	0.00543287	0.680802
ABHD10	0.388973	5.93285	4.24442	0.000198236	0.00543287	0.678199
ABHD2	-0.34499	5.99219	-4.24383	0.000198557	0.00543287	0.676688
TYSND1	0.390137	6.57108	4.24328	0.000198861	0.00543287	0.675261
PICALM	-0.294541	9.58717	-4.24229	0.000199403	0.00543287	0.672722
LPIN2	-0.460139	7.62688	-4.24193	0.000199602	0.00543287	0.671794
INKA2	-0.66054	7.56012	-4.23797	0.000201802	0.00547637	0.661567
PGS1	-0.546402	9.12992	-4.23608	0.000202859	0.00548866	0.656696
RCC2	0.348561	8.31821	4.23079	0.000205848	0.00552511	0.643051
SPI1	-0.350515	9.18161	-4.22973	0.000206454	0.00552511	0.640311
MRFAP1L1	0.303603	9.39468	4.22707	0.000207976	0.00552511	0.633459
JMJD1C	-0.456105	8.76918	-4.22649	0.000208309	0.00552511	0.63197
SUMO1P1	-0.604432	5.95305	-4.22506	0.000209134	0.00552511	0.628283
LY96	-0.423623	11.642	-4.22452	0.000209447	0.00552511	0.626887
SUGT1	0.358058	5.97645	4.22422	0.000209622	0.00552511	0.626109
SLC25A25	0.34446	5.84259	4.22344	0.000210073	0.00552511	0.624106
RASSF2	-0.322138	9.7176	-4.22308	0.000210284	0.00552511	0.623169
RPL21	0.395952	9.91181	4.21808	0.000213207	0.00558577	0.610295
CDC123	-0.4028	8.13995	-4.21067	0.000217617	0.00565331	0.591202
ARL2	0.321229	7.99344	4.20915	0.000218532	0.00565331	0.587289
MCTP2	-0.538264	4.73454	-4.20876	0.000218771	0.00565331	0.586271
PAQR8	0.506275	6.15	4.20873	0.000218785	0.00565331	0.586213
RPL4	0.273124	10.7054	4.20832	0.000219035	0.00565331	0.585147
FBXW4	0.3003	5.7569	4.20687	0.000219913	0.00565331	0.581417
FANCE	0.285141	5.45514	4.2065	0.000220138	0.00565331	0.580464
RIOX1	0.30682	6.39221	4.20547	0.000220769	0.00565355	0.577793
DRG2	0.287828	4.56966	4.19985	0.000224217	0.00571442	0.563342
CFD	0.713094	9.10108	4.19925	0.000224592	0.00571442	0.561786
DNAJA3	0.347794	7.47283	4.19854	0.000225031	0.00571442	0.559963
FPR1	-0.451403	11.7794	-4.19396	0.000227895	0.00576299	0.548174
TALDO1	-0.279456	11.7834	-4.19304	0.000228475	0.00576299	0.545805
MARCHF8	-0.443909	5.62445	-4.19146	0.000229472	0.00576299	0.541744
ENTPD1	-0.393357	7.28898	-4.19145	0.00022948	0.00576299	0.541713
PGAP6	-0.455298	5.31644	-4.18955	0.000230684	0.00577726	0.536835
UFSP2	0.298502	6.6478	4.18702	0.000232302	0.00579389	0.530319
TADA2B	-0.384609	5.96284	-4.18652	0.000232622	0.00579389	0.529033
N4BP2L2	-0.324535	7.67428	-4.18219	0.000235419	0.00584752	0.517894
CEACAM3	-0.55127	9.08789	-4.1802	0.000236714	0.00586367	0.51278
NARF	-0.491304	8.81296	-4.17724	0.00023866	0.00586976	0.505149
FTSJ1	0.275996	5.90173	4.17688	0.000238897	0.00586976	0.504223
VEGFB	0.277916	5.93906	4.17192	0.000242184	0.00590901	0.491484
MRPL3	0.265093	8.20166	4.17169	0.00024234	0.00590901	0.490886
ZNF22	0.311438	7.85993	4.17153	0.000242444	0.00590901	0.490484
SLC9A8	-0.44159	6.16782	-4.16968	0.000243689	0.00592348	0.48571
ASF1A	0.286388	5.66264	4.16822	0.000244667	0.00592464	0.481976
SH2D1A	0.450632	7.65605	4.16767	0.000245041	0.00592464	0.480555
CEBPB	-0.357317	12.282	-4.16262	0.000248476	0.00599176	0.467581
TAOK1	-0.628025	5.30264	-4.15649	0.000252708	0.0060597	0.45184
TPD52L2	-0.28065	8.05878	-4.15481	0.000253887	0.0060597	0.447502
ATG16L2	-0.462718	8.243	-4.1547	0.00025396	0.0060597	0.447237
HSPA7	-0.365375	6.63537	-4.1518	0.000256001	0.00609242	0.439777
GK	-0.632119	8.29117	-4.14973	0.000257462	0.00611119	0.434474
KANSL2	0.34528	7.68057	4.14497	0.000260865	0.00616158	0.422239
NIBAN1	-0.541769	11.1772	-4.14486	0.00026094	0.00616158	0.421968
GYPE	-0.385362	5.33958	-4.14384	0.000261674	0.0061629	0.419353
IGF1R	-0.554461	6.0282	-4.14055	0.000264058	0.00617338	0.410901
CHCHD10	0.374285	6.9571	4.14022	0.000264301	0.00617338	0.410045
WDCP	0.351325	5.34577	4.13948	0.000264835	0.00617338	0.408164
DUSP12	0.297284	7.51915	4.13446	0.000268528	0.00622751	0.395263
PADI4	-0.374585	10.6868	-4.13259	0.000269907	0.00624358	0.390489
SLC10A7	0.322601	4.72473	4.13135	0.000270831	0.00624906	0.387305
WDR45	-0.311133	6.32537	-4.12799	0.00027335	0.0062912	0.378681
PLAGL1	-0.382075	4.80906	-4.12369	0.000276609	0.00635013	0.367641
FBRS	-0.295004	5.51986	-4.1226	0.000277435	0.00635305	0.364864
UBB	0.268499	10.266	4.12004	0.000279402	0.00637133	0.358283
IQSEC1	-0.385993	7.80448	-4.11973	0.000279635	0.00637133	0.357505
RNF130	-0.303625	9.42487	-4.11853	0.000280559	0.00637641	0.354431
PCNX1	-0.431622	8.75721	-4.11705	0.000281703	0.00638644	0.350641
ACAP2	-0.3705	6.76332	-4.11482	0.000283442	0.00640988	0.344909
PELI1	-0.54008	8.33702	-4.10922	0.000287837	0.00649312	0.330578
CD81	0.380094	10.3229	4.10517	0.000291062	0.00652927	0.320202
SUCLG2	0.399276	7.43986	4.10382	0.000292145	0.00652927	0.316742
MEFV	-0.426199	6.2636	-4.10286	0.000292921	0.00652927	0.314272
WDR54	0.331854	7.27409	4.10253	0.000293182	0.00652927	0.313442
RNF125	0.27509	6.49388	4.10215	0.000293493	0.00652927	0.312453
CXCR3	0.565272	4.80554	4.10183	0.000293749	0.00652927	0.311643
FAM8A1	-0.506732	7.86841	-4.09802	0.000296844	0.00657985	0.301883
NLRP12	-0.416687	6.22625	-4.09634	0.000298217	0.00657985	0.297585
LTO1	0.291914	6.35253	4.09446	0.000299764	0.00657985	0.292767
STAT5B	-0.467292	6.47358	-4.09372	0.00030037	0.00657985	0.290886
ZDHHC17	-0.344459	6.85407	-4.09339	0.000300649	0.00657985	0.29002
SH3GLB1	-0.442995	10.2279	-4.09303	0.000300945	0.00657985	0.289105
CHD4	-0.281451	6.5895	-4.09285	0.000301091	0.00657985	0.288654
TLR2	-0.510498	5.30082	-4.09001	0.000303454	0.00660869	0.281372
PI16	0.545616	4.51539	4.08952	0.000303865	0.00660869	0.280115
ABHD5	-0.510482	7.44152	-4.08793	0.000305193	0.00662175	0.276052
AGO3	-0.342843	5.2374	-4.08233	0.000309927	0.00670844	0.261722
SPATA2L	-0.496216	6.47471	-4.08052	0.00031147	0.00671725	0.257096
IFRD1	-0.39887	8.52885	-4.08012	0.000311811	0.00671725	0.256077
EXOSC2	0.307692	6.0634	4.07921	0.000312593	0.00671816	0.253747
ABHD14A	0.376385	5.05641	4.0763	0.000315101	0.00675609	0.246307
GPN1	0.281815	7.10711	4.07193	0.000318904	0.00682153	0.235139
ARID3A	-0.345147	8.21023	-4.07033	0.000320312	0.00682976	0.231036
ATF6	-0.382172	9.00883	-4.06894	0.000321537	0.00682976	0.227484
RPL13	0.366081	8.47561	4.0681	0.000322274	0.00682976	0.225353
RNF10	-0.596415	6.08894	-4.06808	0.000322293	0.00682976	0.225297
NT5C	0.288924	8.17558	4.06545	0.000324625	0.00686318	0.218586
PAK1	-0.306088	8.07699	-4.06125	0.000328396	0.0069268	0.207834
RESF1	-0.516574	10.1395	-4.06017	0.000329364	0.00693113	0.205096
IL13RA1	-0.42665	8.92006	-4.05654	0.000332669	0.00698451	0.195802
C15orf39	-0.416639	7.69569	-4.0551	0.00033398	0.00699587	0.192143
MXD1	-0.499538	10.9163	-4.05181	0.000337009	0.00701725	0.183739
PCDHB19P	-0.403669	6.92955	-4.05148	0.000337316	0.00701725	0.182892
POLD2	0.267919	6.67189	4.04795	0.000340597	0.00706294	0.173884
RELT	-0.569302	4.89339	-4.04745	0.000341066	0.00706294	0.172602
HLA-DPA1	0.411263	9.73354	4.04509	0.000343283	0.00708041	0.166572
UBAP1	-0.334118	7.48721	-4.04489	0.000343467	0.00708041	0.166073
ADM	-0.754764	12.0417	-4.0437	0.000344596	0.0070876	0.163021
AVPI1	0.361025	4.15424	4.04021	0.000347901	0.00713942	0.154139
WWC3	-0.4031	6.92246	-4.03157	0.000356242	0.00724635	0.132091
HCK	-0.354603	9.52267	-4.03031	0.000357472	0.00724635	0.128886
CAB39L	-0.352755	5.26964	-4.02984	0.000357935	0.00724635	0.127681
GGA2	0.314577	6.7198	4.02984	0.000357939	0.00724635	0.127671
ADRB2	0.493321	7.46138	4.02949	0.000358277	0.00724635	0.126793
TUBB4B	-0.279791	6.08551	-4.02934	0.00035843	0.00724635	0.126395
BRIX1	0.343892	6.71386	4.02907	0.000358691	0.00724635	0.125718
GPR137B	0.478382	5.60588	4.02054	0.000367175	0.0073655	0.10397
EOMES	0.584847	7.28349	4.02012	0.000367591	0.0073655	0.102915
RPL13AP6	0.372423	9.48787	4.01968	0.000368044	0.0073655	0.101769
TOR3A	0.373372	5.80438	4.01908	0.00036864	0.0073655	0.100265
SCO1	0.28885	7.09715	4.01636	0.000371396	0.0074043	0.093335
DPEP3	-0.675562	7.19742	-4.01478	0.000373008	0.00741548	0.0893072
SEC14L1	-0.538107	7.47194	-4.0126	0.00037524	0.00743204	0.0837567
HIBADH	0.294186	5.83273	4.00999	0.000377939	0.00746923	0.0770898
YWHAQ	0.310746	10.0772	4.00656	0.000381506	0.00751465	0.068353
DICER1	-0.420531	7.73613	-4.00619	0.000381891	0.00751465	0.0674152
RGL2	-0.385814	6.45824	-4.00196	0.000386334	0.00756932	0.0566562
SIT1	0.368853	4.48286	3.99822	0.000390306	0.00760683	0.0471435
ARSG	-0.386353	5.1106	-3.9978	0.000390759	0.00760683	0.0460646
UBR2	-0.385831	8.58007	-3.99573	0.000392974	0.00763361	0.0408075
MAPK3	-0.355292	8.27161	-3.99235	0.000396629	0.00768818	0.0321982
COMMD7	0.29257	8.33966	3.98602	0.000403554	0.00778457	0.0161032
PBDC1	0.368247	7.60104	3.98379	0.000406016	0.00778457	0.0104487
F11R	-0.381371	8.23705	-3.98317	0.00040671	0.00778457	0.00886009
FBXO32	0.376997	5.56922	3.98283	0.000407092	0.00778457	0.0079879
NUMB	-0.348682	9.41672	-3.98184	0.000408194	0.00778457	0.00547435
MGAM	-0.829527	7.47657	-3.9809	0.000409236	0.00778457	0.00310399
PCID2	0.290686	8.96127	3.98084	0.000409309	0.00778457	0.00293792
NME8	-0.586823	6.26044	-3.97837	0.00041208	0.00780004	-0.0033359
RPSA	0.36479	10.153	3.97806	0.000412427	0.00780004	-0.00411724
UVSSA	-0.337394	6.01376	-3.97782	0.000412696	0.00780004	-0.00472435
HPS6	0.39689	6.87285	3.97163	0.000419745	0.00791682	-0.0204708
CCDC174	0.290374	7.66725	3.9708	0.00042069	0.0079182	-0.0225594
WDR26	-0.4041	7.28303	-3.96934	0.000422377	0.00793354	-0.0262813
COX7C	0.34837	11.1812	3.96516	0.00042722	0.0079732	-0.0368784
PAK2	-0.370899	7.83356	-3.96446	0.000428041	0.0079732	-0.0386635
RNF144B	-0.360375	7.22542	-3.96425	0.000428287	0.0079732	-0.0391983
CYSTM1	-0.666803	7.79271	-3.96388	0.000428723	0.0079732	-0.0401436
LHPP	0.346264	7.2546	3.96375	0.000428874	0.0079732	-0.0404714
ADGRE3	-0.524806	8.1728	-3.96153	0.000431484	0.00800534	-0.0461096
AGO4	-0.438676	6.28727	-3.96001	0.000433272	0.00802215	-0.0499543
MBOAT7	-0.446623	8.7502	-3.95697	0.000436887	0.00807265	-0.0576773
ACOX1	-0.511556	8.15207	-3.95539	0.000438772	0.00809103	-0.0616782
PRPS1	0.310313	6.3755	3.95433	0.000440047	0.00809811	-0.0643746
ZBTB33	0.282376	7.20559	3.95357	0.000440956	0.00809845	-0.0662937
SNHG29	0.378467	10.3384	3.94969	0.000445651	0.00814108	-0.0761362
MYO1F	-0.412223	7.38616	-3.94969	0.000445657	0.00814108	-0.0761492
RAPGEF2	-0.486731	7.95245	-3.94883	0.000446707	0.00814108	-0.0783357
ZNF428	0.280152	9.26329	3.9487	0.00044686	0.00814108	-0.0786525
LITAF	-0.36983	12.244	-3.94479	0.000451656	0.00820427	-0.0885747
LAMP2	-0.35211	9.13882	-3.9444	0.000452133	0.00820427	-0.0895547
GDF11	0.329126	5.34618	3.94335	0.000453436	0.00821153	-0.0922302
FAM136A	0.278713	7.03385	3.93657	0.000461899	0.00834158	-0.109411
MRPL43	0.267685	5.96296	3.93613	0.000462453	0.00834158	-0.110525
CASTOR3	-0.453033	6.85652	-3.93476	0.000464176	0.00834837	-0.113981
MSL1	-0.430076	5.63174	-3.93434	0.000464714	0.00834837	-0.115058
PINK1	-0.33159	6.92811	-3.93365	0.000465584	0.00834837	-0.116795
RUSC1	0.30028	6.1491	3.93198	0.000467715	0.00835574	-0.121038
SORL1	-0.3821	9.44381	-3.93174	0.000468018	0.00835574	-0.121639
LINC01061	-0.356692	8.01303	-3.93117	0.000468752	0.00835574	-0.123096
KCNJ15	-0.61245	7.36098	-3.92653	0.000474716	0.00844417	-0.134842
BAZ2B	-0.367467	8.85146	-3.92587	0.000475571	0.00844417	-0.136513
BCDIN3D	0.42023	6.98894	3.92402	0.000477977	0.00847035	-0.141202
RASSF7	0.268647	7.44999	3.92227	0.000480261	0.00849405	-0.145631
PNPO	0.314556	7.74361	3.92156	0.000481183	0.00849405	-0.147412
FHOD1	-0.348747	5.67786	-3.92061	0.000482429	0.00849953	-0.149813
ATP5F1A	0.289669	10.1775	3.91874	0.000484903	0.00852661	-0.154566
RPL13AP5	0.276204	11.0659	3.91741	0.000486656	0.00854003	-0.157916
ABRACL	0.322438	9.14074	3.91674	0.000487545	0.00854003	-0.159613
TMEM185B	-0.474506	6.28414	-3.91545	0.000489267	0.00854003	-0.162887
SLC25A39	0.31179	7.70036	3.9148	0.000490124	0.00854003	-0.164513
FAM241B	0.500575	4.80615	3.91463	0.000490364	0.00854003	-0.164967
FANCG	0.406258	5.05303	3.91294	0.000492617	0.00856286	-0.169224
PTPRCAP	0.36011	6.45574	3.9103	0.000496168	0.00860813	-0.175896
ERP29	0.293515	8.76025	3.90829	0.000498904	0.00863842	-0.181003
PTAFR	-0.321787	8.81612	-3.90762	0.000499814	0.00863842	-0.182696
ST3GAL4	-0.504405	5.75051	-3.9064	0.000501476	0.00865069	-0.185778
CRISPLD2	-0.502221	8.91125	-3.90436	0.000504258	0.00868221	-0.190917
FOSL2	-0.400141	5.77772	-3.90262	0.000506659	0.00870707	-0.195329
RANGAP1	0.364383	6.29146	3.9014	0.000508345	0.00871956	-0.198414
HAVCR2	0.370454	8.2014	3.89541	0.000516694	0.00884607	-0.21354
PARP1	0.296205	8.33436	3.89364	0.000519187	0.00887204	-0.218009
GNGT2	0.304354	4.54653	3.89294	0.000520185	0.00887242	-0.219793
KIAA0753	-0.352924	5.04879	-3.891	0.000522927	0.00890249	-0.224675
CHTF18	-0.36163	4.96475	-3.88359	0.000533571	0.00906146	-0.243383
SRSF7	0.462921	7.65088	3.88312	0.000534258	0.00906146	-0.244578
GIMAP6	0.335352	7.89435	3.88144	0.000536709	0.0090692	-0.248827
SAT1	-0.293489	12.3946	-3.88034	0.000538316	0.0090692	-0.251601
CDH26	-0.37826	4.87506	-3.87916	0.000540041	0.0090692	-0.254571
RNF141	-0.424036	5.50437	-3.87864	0.000540808	0.0090692	-0.25589
IL1RN	-0.491267	8.17813	-3.87828	0.000541333	0.0090692	-0.256789
BTBD2	0.392965	7.36215	3.87743	0.000542591	0.0090692	-0.258944
MAST3	-0.429863	7.52943	-3.87736	0.000542695	0.0090692	-0.259123
JMJD8	0.299499	7.4073	3.87646	0.000544027	0.00907476	-0.261398
THEM6	0.404755	6.78788	3.87224	0.000550295	0.00915147	-0.272032
RPL35A	0.328569	10.9665	3.872	0.000550652	0.00915147	-0.272634
MDH1	0.283255	9.07276	3.87134	0.000551645	0.00915147	-0.274306
PCF11	-0.29628	7.32936	-3.86597	0.00055974	0.00924105	-0.287827
FAM49B	-0.416629	8.34198	-3.86595	0.000559778	0.00924105	-0.287889
CCNJL	-0.595941	6.02411	-3.86356	0.000563423	0.00927376	-0.293913
TACC3	-0.335011	6.19498	-3.86302	0.000564252	0.00927376	-0.295279
MAIP1	0.332039	6.42952	3.86244	0.000565137	0.00927376	-0.296733
CTRC	-0.387905	4.63221	-3.85932	0.000569955	0.00929875	-0.304611
CEP162	-0.376881	5.90877	-3.85898	0.000570468	0.00929875	-0.305446
KDM7A	-0.349684	5.57423	-3.8588	0.000570752	0.00929875	-0.305907
FAM3C	0.331932	4.91468	3.85798	0.000572017	0.0093027	-0.307962
FTH1	-0.319087	9.9006	-3.85585	0.000575349	0.00934018	-0.313352
HES4	0.904566	5.37015	3.85347	0.000579067	0.00938378	-0.319329
SNHG15	0.29507	6.66589	3.85276	0.00058019	0.00938524	-0.321126
MAP3K5	-0.291768	8.75629	-3.84739	0.000588696	0.00950592	-0.334631
LOC100129034	-0.375385	6.12198	-3.84564	0.000591498	0.00953424	-0.339036
EIF2B2	0.308632	5.81932	3.84474	0.000592943	0.00954061	-0.341299
DOCK5	-0.482783	5.98723	-3.84238	0.000596762	0.00958509	-0.347256
ANKRD13A	-0.293981	9.28965	-3.83968	0.000601138	0.0096127	-0.354034
CIAPIN1	0.335422	4.70124	3.83903	0.000602209	0.0096127	-0.355685
CD55	-0.38966	8.11808	-3.8387	0.00060275	0.0096127	-0.356518
NADK	-0.421138	8.03379	-3.83793	0.000603999	0.0096127	-0.358438
CCDC136	0.37454	5.17875	3.83749	0.000604723	0.0096127	-0.359549
B4GALT3	0.2999	7.0453	3.83676	0.00060593	0.0096127	-0.361399
ASAP1-IT1	-0.726531	5.28627	-3.83668	0.000606062	0.0096127	-0.361601
PABPC4	0.29765	7.4836	3.83614	0.00060694	0.0096127	-0.362944
CEP85	0.346567	5.08426	3.83227	0.000613336	0.00968027	-0.372669
DMAC1	0.388153	4.28254	3.83076	0.000615859	0.00970325	-0.376476
CEP63	-0.372643	7.30495	-3.83001	0.000617118	0.00970626	-0.37837
FCGR3B	-0.726093	11.3374	-3.82668	0.0006227	0.00975111	-0.386723
CDA	-0.573941	8.83961	-3.82648	0.000623044	0.00975111	-0.387235
TREML3P	-1.07941	6.23542	-3.82607	0.000623734	0.00975111	-0.388261
TMEM150A	0.273068	6.31131	3.82576	0.00062426	0.00975111	-0.389043
RGL4	-0.604673	9.06987	-3.82505	0.000625466	0.0097532	-0.390833
LAT2	-0.288988	8.05327	-3.82318	0.000628644	0.00978597	-0.395534
DUSP28	0.271662	6.13008	3.82207	0.000630524	0.00979641	-0.398302
UROD	0.288934	7.21747	3.82015	0.000633811	0.00979641	-0.403125
CHD7	-0.484138	6.38693	-3.81994	0.000634173	0.00979641	-0.403654
OSGEPL1	0.272568	5.20021	3.81812	0.000637317	0.00979641	-0.40824
TM6SF1	-0.342067	7.24527	-3.81799	0.000637538	0.00979641	-0.408561
LRRK2	-0.568447	8.54936	-3.81776	0.000637936	0.00979641	-0.40914
CMTM2	-0.673934	10.5752	-3.81479	0.00064308	0.00985678	-0.416588
RHNO1	0.278541	5.42611	3.81339	0.000645533	0.00985678	-0.420118
MKNK2	-0.339529	7.37636	-3.81259	0.000646925	0.00985678	-0.422116
TMCC3	-0.407517	4.79228	-3.81238	0.000647288	0.00985678	-0.422635
RNF168	0.319669	4.72916	3.8088	0.000653592	0.00991954	-0.431622
HSDL2	-0.446285	6.86471	-3.80215	0.000665463	0.0100658	-0.44831
KDM5B	-0.329333	5.88726	-3.80194	0.000665836	0.0100658	-0.44883
GOLGA2	-0.310559	6.16749	-3.80155	0.000666551	0.0100658	-0.449825
MRPL46	0.298285	6.44007	3.79825	0.000672515	0.0100925	-0.458082
POLE3	0.28285	9.32426	3.7979	0.000673167	0.0100925	-0.45898
EEF2K	0.424415	5.80073	3.7976	0.000673715	0.0100925	-0.459735
TGFA	-0.538715	6.45507	-3.79757	0.000673762	0.0100925	-0.459799
GPD1L	0.285995	6.37003	3.79751	0.000673871	0.0100925	-0.459949
FPR2	-0.683501	8.70954	-3.79565	0.000677263	0.0101089	-0.464604
B3GNT8	-0.428611	4.98676	-3.79519	0.000678105	0.0101089	-0.465756
HSF1	-0.396271	5.79402	-3.79461	0.000679179	0.0101089	-0.467222
OSER1	-0.348198	9.62614	-3.79293	0.000682272	0.0101089	-0.471433
GLMP	0.492768	6.95374	3.79267	0.000682749	0.0101089	-0.472082
CSNK1D	-0.289751	6.98468	-3.79267	0.00068275	0.0101089	-0.472083
STAT3	-0.330988	7.67507	-3.78891	0.000689729	0.0101791	-0.48151
CD247	0.344009	9.83794	3.78464	0.000697734	0.0102501	-0.492204
TNFAIP2	-0.344016	6.71377	-3.78343	0.000700007	0.010253	-0.495218
CHTOP	0.310044	6.51502	3.78324	0.000700376	0.010253	-0.495707
DPP7	0.275457	5.40571	3.78144	0.000703793	0.0102634	-0.500217
VPS9D1	-0.473535	6.4627	-3.78111	0.000704425	0.0102634	-0.501049
ITGB1BP1	0.308014	6.55253	3.78069	0.00070522	0.0102634	-0.502094
RAB5C	-0.286696	6.37889	-3.78049	0.000705601	0.0102634	-0.502595
F5	-0.506816	7.12365	-3.77982	0.000706873	0.0102655	-0.504264
MAN2A2	-0.413875	6.01622	-3.77524	0.000715666	0.0103766	-0.51572
MMP9	-0.815881	8.98871	-3.77182	0.000722312	0.0104563	-0.524285
CPD	-0.420421	7.91547	-3.7703	0.000725292	0.0104827	-0.5281
ZNF302	0.337332	7.64507	3.76823	0.00072935	0.010507	-0.533268
SRGN	-0.289085	12.8235	-3.76768	0.00073044	0.010507	-0.534653
LDAH	0.280588	4.94835	3.76646	0.000732845	0.0105178	-0.537698
SIGLEC7	-0.458696	4.6175	-3.76613	0.000733502	0.0105178	-0.538529
OPA3	0.331017	6.54053	3.76067	0.000744379	0.0106402	-0.552165
RNF14	0.273903	5.90504	3.75619	0.00075343	0.0107022	-0.56336
UNG	0.331081	5.8983	3.75511	0.000755629	0.0107167	-0.56606
TMED3	0.307931	8.258	3.75436	0.000757157	0.0107217	-0.567931
CD58	-0.430022	8.63168	-3.75314	0.000759665	0.0107405	-0.570993
IRAK3	-0.392271	8.09962	-3.75056	0.00076497	0.0107834	-0.577439
ANXA3	-0.883251	9.56671	-3.7505	0.000765075	0.0107834	-0.577567
MFSD10	0.389263	8.71704	3.74564	0.000775176	0.0109081	-0.589714
RERE	-0.42718	6.9807	-3.74509	0.000776325	0.0109081	-0.591086
SIRPD	-0.34709	5.83599	-3.74179	0.000783253	0.0109885	-0.599313
SNORA5C	-0.322265	4.32709	-3.7396	0.000787901	0.0110367	-0.604792
RPS6KA5	-0.507801	7.55213	-3.73866	0.000789885	0.011043	-0.607121
LINC00921	-0.340589	6.71237	-3.73824	0.000790783	0.011043	-0.608172
RBP7	-0.478438	7.74613	-3.73714	0.000793137	0.0110589	-0.610926
DGAT1	-0.288063	6.10691	-3.73489	0.000797959	0.0111091	-0.616537
TENT5A	0.393548	8.82053	3.73211	0.000803952	0.0111532	-0.623465
ARRB2	-0.326348	6.55624	-3.73171	0.000804807	0.0111532	-0.62445
REX1BD	0.409184	5.00885	3.72975	0.000809079	0.011186	-0.629351
PLEKHF1	0.575811	6.3203	3.72949	0.000809632	0.011186	-0.629984
ZNF185	-0.478353	6.60042	-3.72891	0.00081091	0.0111866	-0.631444
TNFRSF10B	-0.380556	7.93505	-3.72802	0.000812854	0.0111879	-0.63366
AFDN	-0.57242	6.58327	-3.72774	0.000813467	0.0111879	-0.634358
MARCHF5	-0.292986	5.29356	-3.72264	0.000824704	0.0113253	-0.647058
MTERF3	0.276902	6.73137	3.7211	0.000828144	0.0113468	-0.650912
ZNF614	0.291273	4.62255	3.72067	0.000829089	0.0113468	-0.651967
LMNB1	-0.604775	9.00993	-3.71983	0.000830969	0.0113468	-0.654064
VMP1	-0.345053	11.4275	-3.7197	0.00083126	0.0113468	-0.654388
SRXN1	-0.526259	6.86481	-3.71474	0.000842424	0.0114477	-0.666736
TIMP2	-0.273206	7.39252	-3.70876	0.000856089	0.0115299	-0.681628
AFG3L2	0.292759	6.03164	3.70699	0.000860161	0.0115676	-0.686019
EYA3	-0.534502	4.5277	-3.70434	0.00086631	0.0116322	-0.692611
ARNTL	-0.277087	6.60442	-3.70382	0.000867518	0.0116322	-0.6939
EEF1G	0.287189	10.3783	3.70094	0.000874271	0.0116571	-0.701076
NINJ2	-0.484455	9.08122	-3.70092	0.000874311	0.0116571	-0.701118
PDZD8	-0.530712	5.73646	-3.70053	0.000875228	0.0116571	-0.702088
ANKRD46	0.431104	5.40106	3.70029	0.000875787	0.0116571	-0.702678
VPS37B	-0.35371	6.51959	-3.69839	0.000880281	0.0116827	-0.707414
KIDINS220	-0.296428	7.19468	-3.69703	0.000883507	0.0116865	-0.710799
C1RL	-0.383029	7.64523	-3.69664	0.000884427	0.0116865	-0.711761
TNFRSF1A	-0.326243	8.57369	-3.69607	0.000885776	0.0116874	-0.713171
DENND5A	-0.347239	8.74759	-3.69506	0.000888184	0.0117021	-0.715683
INPP1	0.373007	6.56543	3.69295	0.000893232	0.0117516	-0.720926
RNF13	-0.460664	8.78871	-3.68973	0.000900984	0.0118365	-0.72892
CA4	-0.72744	8.80515	-3.68884	0.000903138	0.0118387	-0.731129
MRPL32	0.318646	7.58533	3.68838	0.000904267	0.0118387	-0.732285
SLC36A1	-0.404941	4.93603	-3.68805	0.000905056	0.0118387	-0.733092
EIF4E3	-0.352929	8.63106	-3.68693	0.0009078	0.0118575	-0.735892
RPP25L	0.284912	6.55425	3.68077	0.000922909	0.0120031	-0.75116
H3-3B	-0.452454	9.35353	-3.6782	0.000929311	0.0120634	-0.757553
KIF1B	-0.395706	5.73033	-3.67741	0.00093128	0.0120634	-0.759511
CLIP4	0.274615	5.06738	3.67731	0.000931529	0.0120634	-0.759758
MRPS26	0.292247	6.32444	3.67581	0.000935282	0.0120948	-0.763477
RIPOR2	-0.367062	11.2352	-3.67188	0.000945189	0.012176	-0.773221
CXCL16	-0.343127	9.41044	-3.67173	0.000945581	0.012176	-0.773604
PIP5K1A	-0.375693	4.74324	-3.66805	0.00095496	0.0122736	-0.782731
SHKBP1	-0.469243	6.76263	-3.66769	0.000955861	0.0122736	-0.783603
PLAC8	0.373042	9.86191	3.6636	0.000966412	0.0123742	-0.793753
ZNF175	0.348101	4.29936	3.66151	0.000971844	0.0124174	-0.798935
SUSD3	0.315182	6.54143	3.66125	0.000972519	0.0124174	-0.799577
PTEN	-0.320347	9.91951	-3.65893	0.000978574	0.0124718	-0.805316
STK3	-0.374191	7.61568	-3.65785	0.000981422	0.0124718	-0.808002
JDP2	-0.37281	7.03532	-3.65763	0.000981987	0.0124718	-0.808534
PPM1G	0.33454	9.41615	3.65752	0.000982267	0.0124718	-0.808798
DOCK8-AS1	-0.436792	7.3143	-3.65687	0.000983976	0.0124761	-0.810405
SH3RF3	-0.381258	5.04508	-3.65488	0.000989258	0.0124779	-0.815353
FNIP1	-0.478784	7.76135	-3.65319	0.000993724	0.0124779	-0.819517
WAC	-0.263179	9.7797	-3.65317	0.000993783	0.0124779	-0.819572
PFKFB3	-0.480541	7.33676	-3.65287	0.000994575	0.0124779	-0.820309
NIPBL	-0.283409	6.6568	-3.65256	0.000995416	0.0124779	-0.82109
RALB	-0.313874	10.4876	-3.65255	0.000995435	0.0124779	-0.821107
EBP	0.293973	5.37994	3.65138	0.000998575	0.0124779	-0.824019
FCGRT	-0.274169	8.98964	-3.65113	0.000999221	0.0124779	-0.824617
JMJD6	-0.415613	5.79754	-3.64751	0.00100897	0.0125695	-0.833592
RTN3	-0.318221	7.98241	-3.64687	0.0010107	0.0125695	-0.835176
BLOC1S4	0.26896	7.47486	3.64581	0.00101356	0.0125878	-0.837787
MAZ	-0.458745	8.10077	-3.64349	0.00101988	0.012649	-0.843526
STX11	-0.356283	10.0169	-3.63795	0.0010351	0.0127914	-0.857222
COMMD6	0.342573	9.49044	3.63761	0.00103605	0.0127914	-0.858065
MRPL37	0.296643	8.23346	3.63727	0.00103699	0.0127914	-0.858905
CRTC2	-0.37683	5.24408	-3.63669	0.0010386	0.0127939	-0.860335
FTH1P3	-0.389522	9.06994	-3.63571	0.00104132	0.01281	-0.862753
CR1	-0.401255	5.49958	-3.63384	0.00104653	0.012814	-0.867371
SLC12A6	-0.502001	5.32237	-3.63356	0.00104734	0.012814	-0.868081
ERGIC1	-0.524059	7.68663	-3.63046	0.00105606	0.0128475	-0.875739
ACAA2	0.315256	5.95647	3.63037	0.0010563	0.0128475	-0.875956
AVL9	-0.341742	5.14171	-3.63025	0.00105663	0.0128475	-0.876241
INKA1	0.38026	5.14639	3.62944	0.00105892	0.0128526	-0.878238
NFKB2	-0.330456	4.47777	-3.62836	0.001062	0.0128577	-0.880922
FARP2	-0.387548	4.69625	-3.6283	0.00106216	0.0128577	-0.881065
REPS2	-0.479971	6.88143	-3.62736	0.00106484	0.0128611	-0.883394
KDM2B	0.275916	8.00404	3.62716	0.0010654	0.0128611	-0.883878
SGK1	-0.382929	9.60848	-3.62574	0.00106946	0.0128611	-0.887394
PKN2	-0.372586	6.33448	-3.62538	0.00107048	0.0128611	-0.888274
ABHD15	0.313774	4.767	3.62489	0.00107189	0.0128611	-0.889488
ST8SIA4	-0.368915	6.69067	-3.62473	0.00107235	0.0128611	-0.889885
VAV1	-0.282746	7.10368	-3.62415	0.00107399	0.0128638	-0.891297
MAPKAPK5-AS1	0.290118	8.70154	3.6229	0.00107759	0.01289	-0.894389
PBX2	-0.516622	9.14457	-3.62196	0.00108032	0.0129056	-0.896724
NFE2	-0.352946	11.434	-3.61967	0.00108693	0.0129676	-0.902364
RCN2	0.302375	7.72163	3.61901	0.00108886	0.0129735	-0.903997
FAM193B	-0.348711	6.62127	-3.61658	0.00109593	0.0130237	-0.909979
SPAG9	-0.339422	5.77178	-3.61402	0.00110345	0.0130864	-0.91629
AVIL	-0.462666	5.88281	-3.61381	0.00110409	0.0130864	-0.916829
SCAND1	0.42304	4.74672	3.61195	0.00110958	0.0131173	-0.921412
TRIP11	-0.270913	6.57767	-3.6108	0.00111299	0.0131266	-0.924242
MRPL18	0.315283	7.81265	3.61071	0.00111326	0.0131266	-0.924466
PACSIN2	-0.344561	7.2294	-3.60981	0.00111593	0.0131372	-0.92668
DOCK10	0.296669	7.57037	3.60864	0.00111943	0.0131425	-0.929569
PROK2	-0.641027	11.3092	-3.60832	0.00112039	0.0131425	-0.930363
DOCK8	-0.274217	8.44517	-3.60726	0.00112355	0.0131627	-0.932967
CNDP2	0.297454	9.57174	3.60526	0.00112956	0.0132079	-0.937893
LMBR1L	-0.366843	4.37232	-3.60501	0.00113032	0.0132079	-0.938514
HMGCL	0.318284	5.49563	3.60439	0.0011322	0.0132128	-0.940042
ST3GAL2	-0.390408	5.79693	-3.60171	0.00114032	0.0132735	-0.946641
CCNC	0.268404	6.01039	3.59886	0.00114902	0.0133577	-0.953659
GDI1	-0.272822	6.42397	-3.59683	0.00115524	0.0134129	-0.958646
RAD51C	0.315408	5.6587	3.59355	0.00116539	0.0134962	-0.96672
PTRH1	0.341583	4.25888	3.58952	0.00117797	0.0136073	-0.976636
SLC16A5	-0.379747	7.86277	-3.58883	0.00118014	0.0136123	-0.978334
MNDA	-0.443199	12.3507	-3.58517	0.0011917	0.0136963	-0.98733
MAK16	0.321244	5.72817	3.58457	0.00119361	0.0137009	-0.988805
SNHG1	0.283466	7.77101	3.58253	0.00120012	0.0137582	-0.993825
XKR8	-0.384103	7.76887	-3.57927	0.00121059	0.0138308	-1.00185
ETS2	-0.34786	7.20128	-3.57914	0.00121102	0.0138308	-1.00217
FAHD1	0.301946	6.2133	3.57658	0.0012193	0.0138749	-1.00846
RPL18A	0.2834	11.1376	3.57632	0.00122012	0.0138749	-1.00908
DHRS13	-0.599682	7.86925	-3.57606	0.00122098	0.0138749	-1.00973
FSCN1	-0.336738	6.70427	-3.57435	0.00122655	0.0139096	-1.01393
STEAP4	-0.606004	6.54248	-3.57404	0.00122756	0.0139096	-1.01469
TMEM14A	0.358755	5.39369	3.57036	0.00123963	0.0139727	-1.02372
RAB29	0.297234	5.91228	3.57015	0.00124034	0.0139727	-1.02425
POLR3E	0.273505	5.64737	3.56784	0.00124797	0.0140238	-1.0299
NSFL1C	-0.307421	7.07431	-3.56695	0.00125093	0.0140398	-1.03209
TKTL1	0.4851	4.41581	3.56365	0.00126194	0.0141429	-1.04018
HEG1	0.326417	4.80174	3.56327	0.00126323	0.0141429	-1.04112
RTCB	0.2873	6.34875	3.5596	0.00127563	0.0142641	-1.05013
PDXDC1	0.296243	6.79103	3.55726	0.00128357	0.0143353	-1.05585
IMPA1	0.569904	6.43205	3.55627	0.00128698	0.0143557	-1.0583
SUPT20H	-0.300652	6.65737	-3.55513	0.00129087	0.0143815	-1.06108
RMDN3	0.294154	5.8418	3.55392	0.00129501	0.0143963	-1.06404
WDFY4	-0.402719	5.20104	-3.55382	0.00129537	0.0143963	-1.06429
CD82	-0.304689	5.72957	-3.55332	0.00129711	0.0143981	-1.06553
BCL6	-0.406988	10.6792	-3.55256	0.00129972	0.0143985	-1.06739
MRPL17	0.331123	7.61591	3.55239	0.00130031	0.0143985	-1.0678
SNORA62	-0.335971	4.90294	-3.54865	0.0013133	0.0145069	-1.07697
IL10RA	0.362295	6.44997	3.54408	0.0013293	0.0145951	-1.08814
PSMC4	0.274039	4.72911	3.54123	0.00133943	0.0146422	-1.09514
TM2D2	0.276178	4.7691	3.54105	0.00134004	0.0146422	-1.09556
ANP32A	-0.435847	6.00716	-3.54042	0.00134231	0.0146493	-1.09711
SOCS3	-0.710152	5.0734	-3.53991	0.0013441	0.0146513	-1.09834
NDUFAF6	0.271865	4.92982	3.53692	0.00135481	0.0147487	-1.10566
ZNF526	0.285043	5.77217	3.53652	0.00135628	0.0147487	-1.10666
TBC1D24	-0.517905	6.72099	-3.53556	0.00135973	0.0147596	-1.109
ID2	0.350155	8.96294	3.53534	0.00136053	0.0147596	-1.10955
LOC389641	0.320404	5.59799	3.53417	0.00136473	0.0147752	-1.11239
TBL1X	-0.367885	9.54679	-3.53388	0.00136579	0.0147752	-1.1131
MRPL45	0.287154	6.89176	3.53359	0.00136684	0.0147752	-1.11381
AP4B1	0.322759	7.6558	3.5291	0.00138321	0.0149167	-1.12479
AQP9	-0.495345	12.342	-3.52847	0.00138553	0.0149184	-1.12633
MT1X	0.569755	6.55053	3.52772	0.0013883	0.0149184	-1.12817
NTN3	-0.701165	5.31959	-3.52647	0.00139291	0.0149327	-1.13123
ZNF785	-0.372078	4.3497	-3.52567	0.00139585	0.0149444	-1.13317
IL25	-0.269172	5.29965	-3.5244	0.00140058	0.0149444	-1.13629
MRPL35	0.269795	6.43525	3.52261	0.00140724	0.0149979	-1.14066
STAG3L5P-PVRIG2P-PILRB	0.367996	5.63662	3.51953	0.00141877	0.0150855	-1.14818
CTRL	-0.3491	6.02878	-3.51952	0.00141878	0.0150855	-1.14819
EBLN2	-0.405779	6.58057	-3.51732	0.00142708	0.0151478	-1.15356
SLFN5	0.407376	4.81849	3.51589	0.00143249	0.0151478	-1.15705
SNHG32	0.356376	7.18142	3.51533	0.00143464	0.0151478	-1.15843
LYN	-0.297931	11.3531	-3.51267	0.00144479	0.0152044	-1.16493
SLC25A44	-0.359514	9.00581	-3.51042	0.0014534	0.0152737	-1.17041
CLNS1A	0.2863	7.92512	3.51002	0.00145496	0.0152737	-1.17139
RPL22	0.265971	10.2786	3.50198	0.00148622	0.015566	-1.19098
ZNF816	0.308536	6.72965	3.49925	0.00149701	0.0156609	-1.19764
CALCOCO1	-0.346587	4.93415	-3.49757	0.00150368	0.0157126	-1.20174
LAT	0.313966	6.63455	3.49325	0.00152094	0.0158386	-1.21225
PACS1	-0.281547	3.97982	-3.49306	0.00152171	0.0158386	-1.21271
RASGRP4	-0.33974	4.36407	-3.4905	0.00153203	0.0159133	-1.21893
USB1	-0.414647	9.21701	-3.48815	0.00154161	0.0159652	-1.22468
TTF2	0.375255	5.96485	3.48684	0.00154693	0.0159809	-1.22785
CSAD	-0.360497	7.89199	-3.48426	0.0015575	0.0160718	-1.23412
CBX4	-0.355434	5.93932	-3.48274	0.00156377	0.0160765	-1.23782
SNORD12	-0.458367	4.72479	-3.48248	0.00156487	0.0160765	-1.23847
C5AR2	-0.459035	4.35856	-3.48244	0.00156503	0.0160765	-1.23856
BASP1	-0.450394	11.697	-3.48018	0.00157439	0.0161201	-1.24405
SCYL2	-0.295847	7.76993	-3.47765	0.00158495	0.0162079	-1.25021
ESYT1	0.366142	7.42763	3.4759	0.00159227	0.0162644	-1.25444
KDM6A	-0.322447	6.25585	-3.47532	0.00159472	0.0162712	-1.25586
TRAPPC8	-0.288502	7.9873	-3.47463	0.00159761	0.0162824	-1.25753
TNFAIP8	0.349023	7.80053	3.47305	0.0016043	0.0163323	-1.26138
C12orf65	0.329241	6.75654	3.47175	0.00160982	0.0163505	-1.26454
SOD2	-0.650041	11.3843	-3.47128	0.00161183	0.0163505	-1.26568
HAL	-0.418941	6.55259	-3.47062	0.00161464	0.0163505	-1.26729
TMEM216	0.317247	7.83719	3.47051	0.00161508	0.0163505	-1.26754
NDST1	-0.396495	4.44768	-3.4682	0.00162499	0.0164325	-1.27317
NFIC	-0.297046	7.27338	-3.46768	0.00162721	0.0164366	-1.27442
TRIM8	-0.286929	9.04155	-3.46401	0.00164304	0.0165585	-1.28333
MAP2K4	-0.313409	6.61387	-3.46399	0.00164312	0.0165585	-1.28338
SBDSP1	0.267242	4.80354	3.46362	0.00164474	0.0165585	-1.28428
UROS	0.280514	7.56253	3.45997	0.00166063	0.0167	-1.29314
NRK	-0.279448	4.38114	-3.45851	0.00166702	0.0167457	-1.29667
LRRC41	0.307639	6.30293	3.45491	0.00168292	0.0168496	-1.3054
TEFM	0.347147	6.94983	3.45399	0.00168701	0.016861	-1.30763
CEBPD	-0.27593	10.316	-3.45382	0.00168777	0.016861	-1.30805
OSM	-0.921823	8.02474	-3.45234	0.00169436	0.0168898	-1.31164
ICAM3	-0.289905	9.96155	-3.45118	0.00169956	0.016923	-1.31445
HILPDA	0.414376	5.35592	3.45025	0.0017037	0.0169316	-1.31669
FAR1	-0.327152	6.86878	-3.44663	0.00172002	0.0170704	-1.32546
GOT1	0.296043	5.89058	3.44481	0.00172827	0.0170877	-1.32986
U2AF1	-0.344682	8.40216	-3.4446	0.00172926	0.0170877	-1.33039
ASPSCR1	0.340015	7.55122	3.4441	0.00173152	0.0170915	-1.33159
RAN	0.264491	8.46355	3.44298	0.00173661	0.0171232	-1.33429
ZNF322	0.287899	5.96126	3.44202	0.00174104	0.0171359	-1.33663
ARHGEF11	-0.349919	4.99232	-3.44188	0.00174168	0.0171359	-1.33697
SIPA1L2	-0.564463	9.12018	-3.44138	0.00174395	0.0171398	-1.33817
CLEC10A	0.449679	4.73363	3.43984	0.00175106	0.0171546	-1.34191
MGAM2	-0.509058	5.06233	-3.43982	0.00175112	0.0171546	-1.34194
DNMT1	0.310013	8.43944	3.43806	0.00175925	0.0171991	-1.3462
AFAP1L2	0.30655	4.35199	3.43641	0.00176689	0.0171991	-1.35019
RGCC	0.50112	7.4319	3.43631	0.00176737	0.0171991	-1.35044
SMAD5	0.286981	6.62147	3.43517	0.00177269	0.0171991	-1.3532
LTBR	-0.306051	6.78545	-3.43322	0.00178181	0.0172691	-1.35792
ZBTB42	0.446771	5.31744	3.43182	0.00178838	0.0173143	-1.3613
TRIM68	0.281704	5.64536	3.43024	0.00179584	0.0173356	-1.36513
H3C13	-0.393033	5.2062	-3.42918	0.00180081	0.0173549	-1.36767
MANSC1	-0.658261	6.92057	-3.42891	0.00180211	0.0173549	-1.36834
ZNF621	0.292229	6.13823	3.42772	0.00180773	0.0173905	-1.3712
B3GNTL1	-0.329908	4.71558	-3.42699	0.00181124	0.0174059	-1.37298
NDUFB2	0.324954	9.02161	3.4245	0.00182313	0.0175	-1.379
CISD2	0.281925	5.11206	3.4239	0.001826	0.0175	-1.38044
LPIN1	0.323653	7.53894	3.42347	0.00182806	0.0175	-1.38148
QARS1	0.303489	9.82708	3.41915	0.0018489	0.0176744	-1.3919
HCAR2	-0.799294	6.13674	-3.41842	0.00185245	0.0176785	-1.39366
MDC1	0.345515	5.30639	3.41826	0.00185322	0.0176785	-1.39404
SP110	-0.281454	9.88047	-3.41676	0.00186056	0.0177114	-1.39768
BIRC3	0.330657	8.3135	3.41476	0.00187036	0.0177662	-1.40251
LPAR2	-0.397196	7.53612	-3.41428	0.00187271	0.0177662	-1.40366
TUBA1A	-0.359271	9.67052	-3.41384	0.00187487	0.0177662	-1.40472
P2RX1	-0.355456	6.33055	-3.41367	0.00187569	0.0177662	-1.40512
PFKFB4	-0.346742	8.69995	-3.41359	0.00187609	0.0177662	-1.40532
TMEM91	-0.263293	9.77594	-3.41252	0.00188139	0.0177794	-1.40791
RAD21	-0.312539	8.71828	-3.41139	0.00188699	0.0178137	-1.41064
MYBPC3	-0.555881	6.80997	-3.41057	0.00189106	0.0178276	-1.41262
AMPD3	-0.283145	4.53542	-3.40952	0.00189625	0.0178455	-1.41514
ARHGEF18	0.315289	8.87728	3.40885	0.00189959	0.0178468	-1.41676
SLC22A15	-0.415996	5.74204	-3.40738	0.00190692	0.0178904	-1.4203
CNTNAP3B	-0.496881	4.00275	-3.40691	0.00190931	0.0178944	-1.42145
MICAL1	-0.347334	7.24111	-3.4056	0.00191587	0.017928	-1.4246
ADAM8	-0.292288	7.88131	-3.4031	0.00192844	0.0180116	-1.43061
SH3BP5L	-0.303656	5.74712	-3.40285	0.00192974	0.0180116	-1.43123
RUBCNL	-0.479282	7.02088	-3.40245	0.00193177	0.018012	-1.43219
SPRY1	0.305787	4.80829	3.40122	0.001938	0.0180516	-1.43515
ITGAM	-0.322242	8.74029	-3.39873	0.00195067	0.0181192	-1.44114
S100A11	-0.394965	10.4025	-3.39862	0.00195124	0.0181192	-1.4414
ATIC	0.271776	7.83458	3.39682	0.00196049	0.0181866	-1.44575
ASPRV1	-0.71045	6.16888	-3.39351	0.00197756	0.0183076	-1.45371
SMIM7	0.289018	6.33112	3.39237	0.00198348	0.0183362	-1.45646
DYNC1I2	0.268585	6.20476	3.39214	0.00198469	0.0183362	-1.45702
MTFMT	-0.474523	6.14713	-3.38918	0.00200009	0.0184597	-1.46412
GABARAPL1	-0.391268	7.65135	-3.38852	0.00200359	0.0184733	-1.46572
IL4R	-0.459841	8.2735	-3.38609	0.00201636	0.0185721	-1.47156
FAM98A	0.295052	6.57262	3.38393	0.00202777	0.0186395	-1.47674
PLBD1	-0.278775	10.6803	-3.38215	0.00203728	0.0186606	-1.48104
ZNF746	-0.371715	8.18794	-3.38192	0.00203847	0.0186606	-1.48157
PLPP6	0.351873	4.94409	3.38167	0.00203985	0.0186606	-1.48219
MIR22HG	-0.550771	6.38714	-3.38158	0.00204033	0.0186606	-1.48241
EMC6	0.2687	7.10272	3.37978	0.00204994	0.0187296	-1.48672
SLCO3A1	-0.287717	6.02632	-3.37854	0.00205659	0.0187554	-1.4897
ARHGEF3	0.310724	9.01086	3.37849	0.00205689	0.0187554	-1.48983
SUMO1P3	-0.305229	8.33756	-3.37784	0.00206036	0.0187683	-1.49138
RPGR	-0.356154	5.64926	-3.377	0.0020649	0.0187908	-1.4934
ZBTB24	0.277513	6.02475	3.37616	0.00206943	0.0188132	-1.49541
BAG3	0.366525	5.58397	3.37535	0.00207385	0.0188337	-1.49737
RNF31	-0.332827	6.99212	-3.37461	0.00207786	0.0188337	-1.49914
TLR5	-0.489767	8.88599	-3.37348	0.00208399	0.018863	-1.50185
C12orf10	0.270812	7.94633	3.37256	0.00208903	0.018863	-1.50406
R3HDM4	-0.355235	9.42099	-3.37249	0.00208943	0.018863	-1.50424
GDPD3	-0.372788	5.77341	-3.36948	0.00210591	0.0189741	-1.51145
TYW1B	0.311171	6.2547	3.36664	0.00212161	0.0190742	-1.51827
BANF1	0.312394	6.50089	3.36623	0.00212387	0.0190742	-1.51925
SRPK1	-0.457043	8.56721	-3.36595	0.00212542	0.0190742	-1.51991
DUS3L	0.311659	4.88781	3.36216	0.00214658	0.0192452	-1.52901
CPEB3	-0.314055	6.67548	-3.35903	0.00216423	0.0193842	-1.53652
SUMO3	0.263773	8.30254	3.35602	0.0021813	0.0195021	-1.54373
ISCA2	0.293888	5.63052	3.35557	0.00218383	0.0195021	-1.54479
MAD2L1BP	0.294997	6.04805	3.35133	0.00220815	0.0197	-1.55495
ADO	0.346498	6.55068	3.35085	0.0022109	0.0197017	-1.5561
CXCR1	-0.645126	8.96622	-3.34759	0.00222982	0.0198156	-1.56391
ZDHHC9	0.323038	6.16082	3.34636	0.00223699	0.0198599	-1.56686
APPL2	-0.33786	6.19231	-3.34556	0.00224165	0.0198642	-1.56877
LFNG	0.290464	6.73843	3.34515	0.00224404	0.0198642	-1.56974
FBXL2	-0.36726	4.39418	-3.34363	0.00225297	0.0199239	-1.57339
MTSS1	0.364095	6.53896	3.34226	0.002261	0.0199755	-1.57665
STXBP5	-0.417485	6.9309	-3.34168	0.00226445	0.0199865	-1.57805
MS4A7	0.472577	7.56478	3.3386	0.00228268	0.0201037	-1.5854
DCTD	0.276244	5.29104	3.3381	0.00228568	0.0201037	-1.58661
TP53I13	0.438448	6.96884	3.3378	0.00228747	0.0201037	-1.58732
MXD4	0.406012	7.42771	3.33633	0.00229622	0.0201107	-1.59083
TLR1	-0.471916	8.08464	-3.33369	0.00231206	0.0201911	-1.59713
DNAJC3	-0.508434	5.98994	-3.33309	0.00231572	0.0202037	-1.59858
RPS6KA3	-0.302981	6.36625	-3.33091	0.00232891	0.0202992	-1.60379
TLE5	0.359821	5.9366	3.33017	0.00233335	0.0203146	-1.60553
MBD6	-0.4162	8.78688	-3.32901	0.00234044	0.0203146	-1.60831
RPS13	0.313942	9.84225	3.3281	0.00234598	0.0203146	-1.61048
MRPL41	0.291583	6.64329	3.32795	0.00234689	0.0203146	-1.61084
RRM1	0.271081	7.3565	3.32753	0.00234946	0.0203146	-1.61184
SEPHS1	0.263935	5.39094	3.32549	0.00236195	0.0203877	-1.6167
TRANK1	-0.432245	6.52897	-3.3209	0.00239039	0.02058	-1.62767
SNORA12	-0.52274	6.71658	-3.32087	0.00239055	0.02058	-1.62774
IL32	0.432253	7.57066	3.31415	0.00243269	0.0208637	-1.64375
PGLYRP1	-0.601645	7.3877	-3.3117	0.00244827	0.0209578	-1.6496
PES1	0.282694	5.81437	3.30938	0.00246303	0.0210248	-1.65511
APBB1IP	-0.337287	9.64258	-3.30819	0.00247068	0.0210523	-1.65795
PHF20L1	-0.29367	6.53764	-3.30528	0.00248944	0.0211115	-1.66488
USP33	-0.306004	6.48107	-3.30016	0.00252274	0.0213661	-1.67705
BTG2	-0.567925	7.99949	-3.29973	0.00252555	0.0213661	-1.67807
LPAR5	0.407047	5.89157	3.29929	0.00252848	0.0213661	-1.67913
RAB33A	0.323083	5.22651	3.2985	0.00253362	0.0213666	-1.68099
LILRA6	-0.440379	8.84341	-3.29783	0.00253805	0.0213729	-1.68259
PGBD2	0.336603	5.44644	3.29768	0.00253907	0.0213729	-1.68296
BRPF3	-0.303786	7.26342	-3.29457	0.00255962	0.0215259	-1.69034
ARHGAP25	-0.290626	9.84226	-3.29258	0.00257285	0.0215518	-1.69507
RAF1	-0.362328	7.92449	-3.29252	0.00257325	0.0215518	-1.69521
SULT1B1	-0.49675	6.32059	-3.29233	0.00257455	0.0215518	-1.69567
ACTN1	-0.384656	10.3964	-3.29191	0.00257736	0.0215555	-1.69667
IRF2	-0.30691	5.75253	-3.28844	0.00260063	0.0217101	-1.7049
HPSE	-0.338113	6.65325	-3.28722	0.00260891	0.0217593	-1.70781
CITED4	-0.285419	4.25504	-3.28481	0.00262525	0.0218103	-1.71353
GSN	-0.363283	5.86664	-3.28401	0.00263069	0.0218103	-1.71542
METTL3	0.283877	6.14399	3.282	0.00264442	0.0218357	-1.72019
SSR2	0.274216	7.71699	3.28158	0.0026473	0.0218357	-1.72119
ITCH	-0.326113	6.39198	-3.28137	0.00264875	0.0218357	-1.72169
FCER1A	0.588395	8.80011	3.28086	0.00265226	0.0218357	-1.7229
NCF2	-0.273853	10.5693	-3.28059	0.00265413	0.0218357	-1.72354
SLC26A8	-0.63943	6.10902	-3.28049	0.00265479	0.0218357	-1.72377
DICER1-AS1	-0.343034	5.62515	-3.28029	0.0026562	0.0218357	-1.72426
SLPI	-0.915334	8.28458	-3.28024	0.0026565	0.0218357	-1.72436
ZMYND11	0.304554	8.60494	3.27881	0.00266635	0.0218623	-1.72775
IFNG	0.525892	5.79777	3.27701	0.00267883	0.0219399	-1.73202
PCYT2	0.287729	4.74032	3.27609	0.00268522	0.0219599	-1.7342
HCAR3	-0.719325	6.35224	-3.27305	0.00270643	0.0221062	-1.74141
HSPB1	0.339091	7.67077	3.27251	0.00271026	0.0221175	-1.7427
MFSD6	0.27814	5.8907	3.27088	0.00272168	0.0221709	-1.74655
MEGF6	-0.429042	4.99205	-3.27049	0.00272442	0.0221734	-1.74747
ZNF30	0.286978	4.91407	3.26932	0.00273268	0.0221915	-1.75024
EPB41L4A-AS1	0.288002	7.63491	3.26914	0.00273397	0.0221915	-1.75067
EVL	0.277232	11.1161	3.26649	0.00275277	0.0223011	-1.75694
PPIH	0.276475	6.2715	3.26621	0.00275482	0.0223011	-1.75762
MYO5A	-0.320704	6.33785	-3.26506	0.00276301	0.0223474	-1.76034
COX6C	0.307937	9.66515	3.26316	0.00277658	0.0224173	-1.76482
EGLN1	-0.298349	5.43094	-3.26279	0.00277929	0.0224193	-1.76572
THBD	-0.437196	5.1664	-3.26218	0.00278367	0.0224347	-1.76716
VAMP2	-0.295154	6.30012	-3.26132	0.00278985	0.0224646	-1.76918
CBLB	0.403118	6.37873	3.25932	0.00280432	0.0225412	-1.77392
CREBRF	-0.320482	8.57164	-3.25703	0.00282095	0.0226548	-1.77933
CUX1	-0.327034	6.78352	-3.25583	0.0028297	0.022665	-1.78216
CCT4	0.2833	4.78296	3.25499	0.00283591	0.0226759	-1.78416
STAT6	-0.346647	7.1897	-3.25333	0.00284805	0.0226947	-1.78807
ADCK2	0.301176	6.05804	3.25217	0.00285659	0.0227402	-1.79081
BLOC1S1	-0.47998	7.69993	-3.25142	0.00286216	0.0227646	-1.79259
SNX10	-0.394561	9.09474	-3.25084	0.00286648	0.022779	-1.79397
TYW3	0.353517	5.51303	3.24811	0.00288672	0.0229078	-1.80041
RALBP1	-0.362014	7.51769	-3.24798	0.00288773	0.0229078	-1.80073
SHOC2	-0.327982	7.86568	-3.24387	0.00291854	0.0231119	-1.81043
ARV1	0.276225	6.55362	3.24242	0.00292946	0.0231781	-1.81384
ZNF518A	-0.273867	6.51046	-3.24155	0.002936	0.0232097	-1.81588
PALD1	-0.322046	4.89716	-3.24076	0.00294204	0.0232373	-1.81776
PPP1R12C	-0.270294	4.83431	-3.2402	0.00294631	0.0232508	-1.81909
SPAST	-0.282095	6.48232	-3.23948	0.00295174	0.0232697	-1.82077
FMNL1	-0.353799	4.32213	-3.23921	0.00295383	0.0232697	-1.82142
USP37	0.263839	4.96039	3.23845	0.00295964	0.0232752	-1.82322
VNN2	-0.541488	10.8831	-3.23702	0.00297057	0.023341	-1.82659
ANXA11	-0.305028	7.27688	-3.23662	0.00297362	0.0233447	-1.82752
NSMF	0.329057	5.91185	3.23304	0.00300116	0.0235203	-1.83595
QDPR	0.275368	6.39288	3.23223	0.00300743	0.0235491	-1.83786
COG2	0.289392	6.4479	3.23162	0.00301222	0.0235663	-1.83931
BTG3	0.29193	5.74307	3.22996	0.00302512	0.0236469	-1.84322
MED13L	-0.310873	6.28564	-3.22765	0.00304313	0.0237265	-1.84864
SIGLEC5	-0.633177	7.71945	-3.2254	0.00306083	0.0238033	-1.85394
DPEP2	-0.320168	9.30121	-3.22227	0.00308564	0.0239306	-1.86132
HDDC3	0.272936	5.58083	3.22203	0.00308752	0.0239306	-1.86188
HNRNPH1	0.263534	6.90854	3.22193	0.00308838	0.0239306	-1.86213
TECPR2	-0.522432	5.28582	-3.22168	0.00309036	0.0239306	-1.86272
ITM2B	-0.277381	12.1595	-3.2202	0.00310213	0.0240013	-1.86619
ZNF701	-0.28601	6.11687	-3.21984	0.00310497	0.0240028	-1.86703
CBX1	-0.287715	5.43218	-3.21126	0.00317431	0.0243936	-1.8872
PHC2	-0.444581	5.14183	-3.21026	0.00318247	0.0244151	-1.88955
SLU7	-0.282892	7.22594	-3.2093	0.00319038	0.0244551	-1.89181
TIAM2	-0.712804	5.7904	-3.20846	0.00319727	0.0244873	-1.89378
NFKBIE	0.297758	6.09421	3.20736	0.00320634	0.0245154	-1.89637
ARID4A	-0.290801	6.33408	-3.20686	0.00321047	0.0245264	-1.89755
RCBTB2	-0.266155	7.17626	-3.20597	0.00321779	0.0245616	-1.89962
BST1	-0.463417	7.13387	-3.20399	0.00323417	0.0246247	-1.90426
PIP4P2	-0.425777	7.21494	-3.20168	0.0032535	0.024736	-1.9097
PMAIP1	-0.350578	7.09425	-3.20159	0.00325423	0.024736	-1.90991
MYO1G	0.418036	5.50205	3.20035	0.0032646	0.0247866	-1.91281
AIMP2	0.284266	7.67333	3.20014	0.00326635	0.0247866	-1.9133
DKFZP586I1420	-0.276987	5.61162	-3.19982	0.00326909	0.0247867	-1.91407
S100A13	-0.278173	5.8944	-3.19728	0.00329042	0.0249277	-1.92001
LPP	-0.271498	6.82582	-3.19598	0.00330147	0.0249698	-1.92307
ZNF467	-0.305161	10.2376	-3.19513	0.00330869	0.0250036	-1.92506
PRAG1	0.307704	5.94674	3.19376	0.00332033	0.0250291	-1.92827
LRP10	-0.394354	8.74215	-3.19106	0.00334344	0.0251824	-1.9346
PATE2	-0.315931	6.84677	-3.19024	0.00335046	0.0252145	-1.93651
YAE1	0.29594	5.26269	3.1889	0.00336199	0.025261	-1.93965
CYTH4	-0.345023	9.12121	-3.18707	0.00337778	0.0253361	-1.94392
OPTN	0.347374	6.61589	3.1865	0.00338275	0.0253525	-1.94527
CHST15	-0.305759	9.86611	-3.18545	0.00339187	0.025361	-1.94772
MARCO	-0.40407	5.61681	-3.18393	0.00340513	0.0254363	-1.95128
BNIP3L	-0.273221	8.36526	-3.18092	0.00343148	0.0255879	-1.95832
ARAP1	-0.272764	6.15598	-3.17943	0.0034446	0.0255879	-1.9618
NHLRC3	0.281788	5.90891	3.17906	0.00344793	0.0255879	-1.96268
NBEAL2	-0.40154	7.20915	-3.17816	0.00345588	0.0256087	-1.96478
PPDPF	0.365922	4.60635	3.1781	0.00345637	0.0256087	-1.96491
SNRNP48	-0.307173	4.36898	-3.17208	0.0035101	0.0259434	-1.97898
RTL6	0.290839	5.06134	3.16943	0.00353401	0.0260565	-1.98518
SLC6A6	-0.472134	5.44275	-3.1682	0.00354514	0.0261174	-1.98804
PLAAT4	0.432718	9.4348	3.16373	0.00358592	0.0263325	-1.99847
SAMD3	0.367768	6.12286	3.16034	0.00361718	0.0264978	-2.00639
TNFRSF10C	-0.379269	4.82946	-3.15871	0.00363231	0.0265658	-2.01019
KIF20B	0.26307	5.4513	3.15714	0.00364686	0.0266019	-2.01384
CALHM2	0.289262	6.02601	3.15709	0.0036474	0.0266019	-2.01397
FCGR2B	-0.302831	6.13902	-3.1563	0.00365469	0.0266019	-2.01579
EEF2	0.306501	10.3285	3.15601	0.00365745	0.0266019	-2.01648
CBX8	-0.395973	4.99712	-3.15577	0.00365971	0.0266019	-2.01704
PLXNC1	-0.438674	6.15694	-3.15533	0.00366382	0.0266019	-2.01807
ARFIP1	-0.290127	7.4522	-3.15362	0.00367987	0.0266622	-2.02205
EEF1B2	0.285608	10.0553	3.15353	0.00368069	0.0266622	-2.02226
CKAP5	0.2743	5.70441	3.15295	0.00368617	0.0266807	-2.02361
TOMM34	0.263301	6.59428	3.15154	0.00369949	0.0267558	-2.0269
DHRS7	-0.274557	10.9463	-3.14998	0.00371426	0.0268409	-2.03053
CARM1	0.30423	6.68502	3.14953	0.00371854	0.0268409	-2.03158
ITPRIP	-0.317591	9.05133	-3.14936	0.00372011	0.0268409	-2.03197
LYAR	0.2644	7.36253	3.1483	0.00373023	0.0268735	-2.03444
STARD5	0.278083	4.94973	3.14827	0.00373054	0.0268735	-2.03452
TMEM114	-0.316489	6.715	-3.14692	0.00374335	0.0268946	-2.03764
ALKBH8	0.295468	4.57377	3.14684	0.0037441	0.0268946	-2.03782
ZFP36L1	-0.505474	10.4248	-3.14655	0.00374692	0.0268946	-2.03851
ADORA3	0.672572	4.17698	3.14619	0.00375031	0.0268946	-2.03934
GNA13	-0.278108	7.89567	-3.14579	0.00375417	0.0268946	-2.04027
KCNN4	0.266646	4.18841	3.14462	0.00376538	0.0269536	-2.04299
CD79B	0.439236	7.3441	3.14358	0.00377539	0.0269745	-2.04541
NRIP3	0.2694	4.63618	3.1434	0.0037772	0.0269745	-2.04585
BTNL8	-0.599309	6.089	-3.14125	0.00379799	0.0270999	-2.05085
ARRDC1-AS1	0.292584	6.31489	3.14096	0.00380073	0.0270999	-2.0515
OSBPL2	-0.399154	6.22452	-3.13865	0.00382324	0.0272178	-2.05688
ATG2A	-0.363598	4.86273	-3.1356	0.00385314	0.0274091	-2.06398
PDIK1L	0.295588	4.81133	3.13391	0.00386977	0.0275059	-2.0679
MARCKS	-0.345004	10.9977	-3.13333	0.00387542	0.0275095	-2.06923
ELOVL5	-0.281476	8.74722	-3.13324	0.00387633	0.0275095	-2.06945
IGF2R	-0.333831	11.2098	-3.13186	0.00388998	0.0275849	-2.07265
ITGB1	0.277251	7.38394	3.1287	0.0039215	0.0277162	-2.08
NOP10	-0.309154	10.9698	-3.12831	0.00392532	0.0277162	-2.08088
ZPR1	0.313403	4.73487	3.12786	0.00392984	0.0277162	-2.08193
ITM2A	0.434313	8.9763	3.1256	0.00395258	0.0278156	-2.08719
OSCAR	-0.336781	7.12878	-3.12494	0.00395924	0.0278156	-2.08872
IGSF6	-0.418478	9.32664	-3.1238	0.00397071	0.0278485	-2.09136
PAFAH2	0.331721	5.50478	3.12332	0.00397553	0.0278485	-2.09246
DGLUCY	-0.268446	8.02201	-3.12326	0.00397617	0.0278485	-2.09261
LIME1	0.455444	8.19059	3.12206	0.00398833	0.0279121	-2.09539
COX17	0.378437	7.39913	3.12157	0.00399331	0.0279255	-2.09652
MAP4K1	0.287163	5.9858	3.11859	0.00402374	0.0280951	-2.10343
GATA3	0.373887	4.62959	3.11648	0.00404536	0.0282244	-2.10831
NR4A2	-0.465718	6.25629	-3.11535	0.00405703	0.0282841	-2.11094
SOCS4	0.305617	5.34289	3.1144	0.00406681	0.0283089	-2.11313
STK25	0.313709	6.52459	3.11045	0.00410792	0.0285513	-2.12228
THG1L	0.410466	4.75768	3.10821	0.00413143	0.0286545	-2.12748
MAK	-0.599044	7.26087	-3.10813	0.00413223	0.0286545	-2.12765
HDDC2	0.272009	8.71759	3.10541	0.00416089	0.0288093	-2.13394
PPP1R3B	-0.380061	5.49591	-3.10148	0.00420261	0.029045	-2.14302
H2AC20	-0.411517	9.36106	-3.09924	0.00422658	0.0291753	-2.14819
H2BC4	-0.468305	6.93619	-3.0941	0.00428214	0.029447	-2.16007
NFKBIZ	-0.305824	9.78377	-3.09059	0.00432043	0.0296878	-2.16817
SCLT1	-0.300864	5.7516	-3.08795	0.00434943	0.029842	-2.17425
MS4A2	0.38749	5.29398	3.0861	0.00436993	0.0299375	-2.17853
ATP8B2	0.383081	6.99306	3.08543	0.00437735	0.0299654	-2.18007
KLHL2	-0.406683	6.76191	-3.08484	0.0043839	0.0299654	-2.18143
HNRNPA1P10	0.313362	8.0766	3.08366	0.00439697	0.0300097	-2.18414
CEBPG	0.270585	5.85287	3.08147	0.00442146	0.0301315	-2.18919
VWF	-0.578985	5.30968	-3.08046	0.00443279	0.0301515	-2.19151
SASS6	-0.273334	4.80813	-3.07921	0.00444683	0.0302138	-2.19439
GIGYF1	-0.298598	4.29154	-3.07692	0.00447278	0.030336	-2.19968
DNAJC25-GNG10	-0.632769	7.69417	-3.07674	0.00447482	0.030336	-2.20009
PMVK	0.271685	5.19385	3.07572	0.00448634	0.0303688	-2.20243
MCM6	0.273211	6.87404	3.07522	0.00449205	0.0303848	-2.20358
PLPP4	-0.323831	4.7434	-3.07196	0.00452925	0.0305229	-2.21108
SH2D3C	-0.298156	7.45367	-3.07147	0.00453487	0.0305382	-2.21221
ABTB1	-0.364101	8.23104	-3.06944	0.00455828	0.0306504	-2.21689
MICALCL	-0.315499	5.00378	-3.06875	0.00456624	0.0306812	-2.21847
H3C10	0.634664	4.48743	3.06681	0.0045886	0.0307633	-2.22291
IRS2	-0.40328	7.86652	-3.06413	0.00461982	0.0309042	-2.22907
MED11	-0.321944	5.1408	-3.06187	0.00464638	0.0310392	-2.23428
LPCAT3	-0.27718	6.48601	-3.06058	0.00466149	0.0310914	-2.23723
MARK2	-0.333719	4.73968	-3.05834	0.00468795	0.031245	-2.24237
NIFK	0.270932	7.36678	3.05682	0.00470606	0.0313033	-2.24587
C3orf62	-0.338119	5.99416	-3.05673	0.00470703	0.0313033	-2.24606
IRF2BPL	-0.387633	8.17991	-3.05643	0.00471065	0.0313045	-2.24676
TCIRG1	-0.275816	7.457	-3.05562	0.00472027	0.0313226	-2.24861
XPO6	-0.425728	9.43054	-3.05288	0.00475305	0.0314941	-2.25489
DSE	-0.356743	7.68185	-3.05203	0.00476322	0.0315139	-2.25684
GRK6	-0.308265	4.5327	-3.05199	0.00476371	0.0315139	-2.25693
AP1S1	0.310694	4.88838	3.05177	0.00476644	0.0315139	-2.25745
NSUN5P1	0.282895	3.68343	3.05114	0.00477404	0.0315338	-2.25889
RPS12	0.327932	10.5473	3.05094	0.00477638	0.0315338	-2.25934
UBE2B	-0.336861	5.69407	-3.05042	0.00478263	0.0315465	-2.26053
BCL7C	0.27297	4.9306	3.05017	0.00478575	0.0315465	-2.26112
MRPL10	0.277144	5.42886	3.04992	0.00478871	0.0315465	-2.26168
PRDX1	0.281046	9.35899	3.04856	0.00480521	0.0316323	-2.2648
B4GALT7	0.309206	5.6925	3.03938	0.00491769	0.0322326	-2.28581
NACC2	-0.273682	6.25128	-3.03563	0.00496438	0.0323986	-2.29439
MFN2	-0.413771	6.10122	-3.03517	0.0049702	0.0324032	-2.29545
PLXDC2	-0.278328	7.944	-3.03501	0.00497223	0.0324032	-2.29582
EVI2A	-0.291442	9.33424	-3.03403	0.00498454	0.0324055	-2.29806
HDAC7	-0.271402	4.32264	-3.03388	0.00498633	0.0324055	-2.29839
HOXC6	-0.323534	5.71147	-3.0304	0.00503024	0.0325712	-2.30634
KDM4B	-0.330207	5.68194	-3.02819	0.00505835	0.0327066	-2.3114
S100A12	-0.539972	9.68297	-3.02746	0.00506762	0.0327287	-2.31306
H3-5	-0.336327	11.0745	-3.0255	0.00509273	0.0328122	-2.31754
RHOC	0.273038	7.61098	3.02256	0.00513046	0.0329525	-2.32424
LYL1	0.317044	8.9937	3.02239	0.00513263	0.0329525	-2.32462
GPX7	0.264589	5.8679	3.02202	0.00513742	0.0329599	-2.32547
EZR	0.288931	9.50804	3.02022	0.00516082	0.0330634	-2.32959
EEF1E1	0.282955	6.61339	3.01867	0.0051809	0.0330996	-2.33311
RNF144A	0.30647	6.20635	3.01866	0.00518103	0.0330996	-2.33314
TTC32	-0.269919	6.99208	-3.01693	0.00520359	0.0331843	-2.33707
QPCT	-0.415411	10.1273	-3.01681	0.00520523	0.0331843	-2.33736
AFF1	-0.355195	6.25502	-3.01565	0.0052204	0.0332353	-2.34
ZNF350	-0.28945	6.48226	-3.01564	0.00522055	0.0332353	-2.34003
MGRN1	-0.291831	4.77093	-3.01241	0.00526303	0.0334502	-2.34737
PIGM	0.311605	6.91584	3.01158	0.00527403	0.033482	-2.34927
ZNF783	0.410454	5.0393	3.00937	0.00530341	0.0335604	-2.3543
PDE4B	-0.484407	7.16593	-3.00899	0.00530844	0.0335604	-2.35516
ASAH1	0.35969	4.41498	3.00882	0.0053108	0.0335604	-2.35556
GBF1	-0.287026	4.83132	-3.00871	0.00531222	0.0335604	-2.35581
PLIN4	-0.539132	5.0625	-3.00796	0.00532223	0.0336002	-2.35751
SLC15A4	-0.31377	8.17376	-3.006	0.00534845	0.0337189	-2.36197
UBN1	-0.368057	9.67625	-3.00251	0.00539545	0.0339119	-2.3699
LMTK3	0.363502	4.66965	2.99962	0.00543475	0.034074	-2.37647
ACSF2	0.356434	4.65582	2.99617	0.00548204	0.0342995	-2.38432
RPL21P28	0.322225	9.98666	2.99585	0.00548634	0.0343028	-2.38503
CD2	0.36287	8.81817	2.99465	0.0055029	0.034312	-2.38777
EVI2B	-0.28714	11.3695	-2.99361	0.00551733	0.0343767	-2.39014
ADAM17	-0.290959	7.63811	-2.99157	0.00554556	0.0344598	-2.39476
NDUFS5	0.34463	8.3701	2.98616	0.00562115	0.0347632	-2.40702
CMTR2	0.319374	5.53778	2.9853	0.00563328	0.0348145	-2.40897
F2RL1	-0.545501	7.54059	-2.98172	0.00568403	0.0350329	-2.4171
SNORA3B	-0.396652	4.56048	-2.98017	0.00570611	0.0351189	-2.42061
BID	-0.284244	8.06706	-2.98013	0.00570663	0.0351189	-2.42069
TAF6L	0.293347	4.76284	2.97865	0.00572789	0.0351839	-2.42406
B4GALT1	-0.305731	6.25803	-2.97718	0.00574893	0.0352418	-2.42738
TMEM71	-0.299422	10.5548	-2.97512	0.00577856	0.0353541	-2.43203
SLC40A1	-0.3171	8.09849	-2.9748	0.00578321	0.0353565	-2.43276
MXD3	-0.313871	4.46442	-2.97229	0.0058196	0.0355074	-2.43843
KAT6A	-0.280224	7.86343	-2.97191	0.00582517	0.0355175	-2.4393
ANXA2	0.277952	7.45152	2.96586	0.00591393	0.0359006	-2.45299
LIN7A	-0.343754	6.28101	-2.96573	0.00591579	0.0359006	-2.45327
SLC39A3	0.292211	7.32725	2.9648	0.00592951	0.0359006	-2.45537
TGDS	0.299157	5.67459	2.9644	0.00593539	0.0359006	-2.45626
LIMK2	-0.326636	5.54614	-2.96364	0.00594673	0.0359214	-2.45799
CFLAR	-0.277011	11.3822	-2.95842	0.00602474	0.036214	-2.46978
RPL12	0.282538	9.15292	2.95692	0.00604721	0.0362872	-2.47315
RALGDS	0.33025	8.67741	2.95526	0.0060723	0.0363751	-2.47689
ZNFX1	-0.290206	7.97111	-2.95516	0.00607386	0.0363751	-2.47712
IL21R	0.294378	4.63729	2.95304	0.00610606	0.0365198	-2.48191
ITPK1	-0.329181	6.59086	-2.95096	0.00613778	0.0366372	-2.48659
MATK	0.452626	6.76106	2.9497	0.00615702	0.0367039	-2.48942
ENO3	0.30057	5.58238	2.94804	0.00618259	0.0368322	-2.49317
CDKN1C	0.545623	5.01656	2.94515	0.00622735	0.0370449	-2.49969
NIT1	-0.319171	5.21755	-2.94494	0.00623051	0.0370449	-2.50015
RNPC3	-0.284235	5.6701	-2.94025	0.0063037	0.0372607	-2.51071
NOC3L	0.338928	6.18594	2.93516	0.00638398	0.0376129	-2.52214
MTHFD2	0.291785	6.71484	2.93456	0.00639361	0.0376453	-2.52351
FYB1	-0.283679	11.2264	-2.92922	0.0064789	0.0379998	-2.53548
PRKD2	-0.268956	5.20499	-2.92673	0.00651915	0.038162	-2.54107
MFSD3	0.269315	5.70857	2.92631	0.006526	0.0381698	-2.54202
ADA	0.273193	6.45715	2.92592	0.00653221	0.0381698	-2.54288
PEX11G	0.419026	4.41417	2.92561	0.00653728	0.0381698	-2.54358
CCDC130	0.270704	8.33684	2.9246	0.0065538	0.0382417	-2.54586
AIM2	-0.467432	9.38812	-2.92287	0.00658198	0.0383324	-2.54974
ANKRD36	0.406939	4.93022	2.92246	0.00658863	0.0383465	-2.55065
OXNAD1	0.357235	5.76768	2.9219	0.00659788	0.0383757	-2.55191
CDC42SE1	-0.404518	6.91713	-2.91871	0.00665019	0.0386059	-2.55905
CDH2	-0.442038	5.68959	-2.91599	0.0066952	0.038771	-2.56514
H4C3	0.334829	10.3112	2.91596	0.00669569	0.038771	-2.5652
CTPS1	0.264478	4.43233	2.91528	0.00670709	0.0388123	-2.56674
PEAK3	-0.404098	4.27129	-2.91105	0.00677775	0.039072	-2.5762
GPAT3	-0.398144	9.27458	-2.9097	0.00680045	0.0391157	-2.57922
S1PR1	0.31599	5.79386	2.90958	0.00680247	0.0391157	-2.57948
SNRPF	0.293475	8.03464	2.90958	0.00680254	0.0391157	-2.57949
PIM2	-0.340784	8.59197	-2.90921	0.0068088	0.0391269	-2.58032
FICD	0.332995	5.15629	2.90868	0.00681762	0.0391529	-2.58149
PFKM	0.27393	5.02024	2.90839	0.00682256	0.0391536	-2.58215
NEDD9	-0.316465	6.87019	-2.90735	0.00684018	0.0391906	-2.58447
ERF	-0.337972	4.5203	-2.90728	0.00684143	0.0391906	-2.58464
ERO1A	-0.409626	6.97495	-2.90675	0.0068503	0.0392167	-2.58581
KIAA0232	-0.296263	5.65454	-2.90612	0.00686106	0.0392289	-2.58722
KLHL9	0.302125	6.92851	2.90162	0.00693792	0.0395933	-2.59728
GFM1	0.298767	6.54426	2.90108	0.00694717	0.0395933	-2.59848
DHFR2	0.285304	6.02614	2.90086	0.00695092	0.0395933	-2.59897
H2BC6	-0.484303	6.04326	-2.90027	0.00696113	0.0396266	-2.60029
OSTM1	-0.282538	6.17206	-2.8999	0.00696761	0.0396387	-2.60113
RNF19B	-0.32656	5.65132	-2.89468	0.00705809	0.0400067	-2.61277
CST3	0.309955	10.3024	2.89464	0.00705871	0.0400067	-2.61285
SRGAP2B	-0.302094	4.68939	-2.89412	0.0070679	0.0400338	-2.61402
SERINC1	-0.266544	8.38456	-2.88639	0.00720421	0.0406539	-2.63125
HCP5	0.280988	10.3291	2.88229	0.0072774	0.040956	-2.64036
ULK1	-0.269788	9.22999	-2.88176	0.00728699	0.0409685	-2.64155
UBALD2	-0.363221	6.46977	-2.8796	0.00732598	0.0411114	-2.64636
B4GALT5	-0.325229	9.68294	-2.8763	0.00738579	0.0413212	-2.65369
FCGR2A	-0.312459	9.12012	-2.87278	0.00745027	0.0415375	-2.66152
VRK3	0.286454	6.1453	2.87268	0.00745203	0.0415375	-2.66173
RPS23	0.391218	9.30479	2.87257	0.00745412	0.0415375	-2.66198
ID3	0.440999	4.16624	2.87042	0.00749359	0.0417095	-2.66674
FHL2	0.409223	4.37867	2.87025	0.00749678	0.0417095	-2.66713
SLC18B1	0.282705	6.41367	2.86742	0.00754927	0.0418989	-2.67341
PPP3R1	-0.297933	8.78474	-2.86609	0.00757404	0.0419354	-2.67636
HEY1	-0.550839	5.73567	-2.8649	0.00759633	0.0420318	-2.67901
CARS1	-0.270108	7.90788	-2.86121	0.00766565	0.0422098	-2.68719
SNORD55	-0.278434	4.96946	-2.85695	0.00774626	0.0425459	-2.69661
CHKA	0.29525	4.39629	2.85674	0.00775038	0.0425459	-2.69709
SLC25A42	0.32773	6.65381	2.85624	0.00775994	0.0425486	-2.6982
UBE2R2	-0.292388	4.76615	-2.85437	0.00779573	0.0426934	-2.70234
CCDC106	0.439279	4.99979	2.85275	0.00782679	0.0427979	-2.70592
ATP6V0E2	0.350627	7.3033	2.85239	0.00783365	0.0427979	-2.70671
SERPINA10	0.297058	5.68306	2.85176	0.00784573	0.0428124	-2.7081
TECPR1	-0.288926	5.60154	-2.84909	0.00789744	0.0430688	-2.71401
CAPN15	-0.298272	3.69301	-2.84594	0.00795871	0.0433509	-2.72096
DANCR	0.279664	5.49693	2.84459	0.00798516	0.0434689	-2.72395
ADAMTSL4	-0.283665	4.70502	-2.84358	0.00800514	0.0435516	-2.7262
FAM43A	0.548729	6.22843	2.84223	0.00803155	0.0436171	-2.72916
ARMCX6	0.280232	5.81805	2.83939	0.00808773	0.0438959	-2.73543
TIGIT	0.370432	4.46293	2.83695	0.00813624	0.0440151	-2.74081
S100P	-1.20639	10.752	-2.83685	0.00813826	0.0440151	-2.74103
NLRC4	-0.29431	5.84885	-2.83683	0.00813876	0.0440151	-2.74109
MBNL2	0.331731	5.47161	2.83651	0.00814508	0.0440223	-2.74179
TXN	-0.291311	11.1449	-2.83579	0.00815952	0.0440223	-2.74338
MAP3K2	-0.41882	6.9752	-2.83422	0.00819104	0.0441403	-2.74685
FAM126B	-0.278633	9.03073	-2.8321	0.00823367	0.0443438	-2.75152
IL7R	0.385139	8.39389	2.82855	0.00830565	0.0445856	-2.75934
TFEB	-0.267122	5.0728	-2.8257	0.00836383	0.0446384	-2.76562
BIN1	0.267133	6.5674	2.82498	0.00837847	0.0446429	-2.76719
RTL8C	0.300833	5.49955	2.82478	0.00838251	0.0446429	-2.76763
MFSD14B	-0.452265	6.11067	-2.82336	0.00841177	0.0447725	-2.77076
KLF9	0.272087	6.78225	2.82307	0.00841777	0.0447782	-2.7714
SPNS1	0.354591	6.73311	2.81957	0.00849024	0.0451109	-2.7791
TIMM10	0.463866	6.65205	2.8174	0.00853537	0.0452482	-2.78387
LRFN1	-0.362848	4.55203	-2.81677	0.00854859	0.0452482	-2.78526
ACKR3	0.317833	4.89696	2.81514	0.00858257	0.0453365	-2.78882
AGO2	-0.338331	8.4797	-2.8149	0.00858758	0.0453366	-2.78935
MOSPD2	-0.301589	7.74098	-2.81435	0.00859922	0.0453717	-2.79056
CLCN7	0.34008	7.53528	2.81239	0.00864046	0.0455596	-2.79486
ABAT	-0.314084	4.97147	-2.81013	0.00868843	0.0456569	-2.79983
SLC38A1	0.302622	7.42493	2.80823	0.00872869	0.0457702	-2.80399
CCL5	0.38681	10.104	2.80817	0.00873013	0.0457702	-2.80414
RPLP1	0.278742	10.3666	2.80569	0.008783	0.0459414	-2.80956
CAMP	-0.631516	8.14447	-2.80297	0.00884156	0.0461946	-2.81553
IFNGR2	-0.266863	11.6278	-2.80151	0.00887313	0.0462532	-2.81873
CCR1	-0.457894	9.6395	-2.80081	0.0088883	0.046274	-2.82026
FAM41C	-0.574446	5.35839	-2.79964	0.00891367	0.0463317	-2.82282
PIK3IP1	0.382422	7.81007	2.79915	0.00892433	0.0463482	-2.82389
FAM174A	-0.426203	6.89547	-2.79897	0.00892819	0.0463482	-2.82428
GIMAP8	0.331771	8.39134	2.79187	0.00908417	0.0468962	-2.83983
FAM200B	-0.29451	6.53321	-2.79035	0.00911775	0.0469895	-2.84314
TAF7	-0.2751	6.72954	-2.78915	0.00914458	0.0470744	-2.84577
TPR	-0.322558	7.0914	-2.7874	0.00918353	0.0472104	-2.84959
TNIP1	-0.28248	7.69888	-2.78366	0.00926751	0.0475779	-2.85775
IRF5	-0.70427	5.42989	-2.78309	0.00928046	0.0476121	-2.85901
AMMECR1L	0.283244	5.60951	2.78059	0.00933699	0.0478751	-2.86446
SLAMF6	0.291679	6.91918	2.77984	0.00935402	0.0478978	-2.86609
MYC	0.424004	6.89759	2.77873	0.00937918	0.0479562	-2.8685
MICOS13	0.273557	6.16131	2.77483	0.0094686	0.0482236	-2.87701
YEATS4	0.271481	5.48642	2.7671	0.00964797	0.0487608	-2.89383
C3AR1	0.568973	6.06621	2.76705	0.00964917	0.0487608	-2.89394
SCARNA3	-0.432403	4.66776	-2.76619	0.00966935	0.0488085	-2.89581
APOL3	0.275699	7.17711	2.76342	0.00973455	0.0489805	-2.90184
VDR	-0.321818	4.88839	-2.76189	0.00977074	0.0490558	-2.90516
TBC1D3B	-0.306147	4.39971	-2.7618	0.00977281	0.0490558	-2.90535
IGIP	0.333174	5.09243	2.76067	0.00979961	0.0491115	-2.90781
IFNAR1	-0.279239	9.2629	-2.75851	0.00985106	0.049315	-2.9125
GPR34	0.375997	5.46655	2.75783	0.00986745	0.0493698	-2.91399
MTLN	0.274994	5.45853	2.75433	0.0099513	0.04968	-2.92157
H3C7	0.444103	5.25597	2.75226	0.0100015	0.0498106	-2.92607
BYSL	0.266879	4.75537	2.75092	0.0100339	0.0498459	-2.92897
STX3	-0.317105	9.08961	-2.74837	0.0100961	0.0499496	-2.9345
CASP5	-0.615116	8.4355	-2.74708	0.0101275	0.0499796	-2.93728
