# Supplementary material for: Identifying the shared genes and their related microRNAs, metabolites, and pathways in ischemic stroke and epilepsy
Source: Sci Rep. 2026 Feb 10;16:8166. doi: 10.1038/s41598-026-39299-5 (PMC12963536; doi:10.1038/s41598-026-39299-5)
Supplement: Supplementary file 3 — Supplementary Material 3 [file 41598_2026_39299_MOESM3_ESM.xlsx]

## Sheet: Supplementary Table 2
Supplementary Table 2 DEGs between the IS and control samples
Gene	logFC	AveExpr	t	P.Value	adj.P.Val	B
ACSM2A	-3.288	-3.71663	-15.0729	2.21641e-19	4.32733e-15	33.5542
POM121L9P	-2.17151	-4.16219	-14.8145	4.29001e-19	4.32733e-15	32.9308
LOC105377458	-2.40451	-4.31275	-12.7966	9.78427e-17	6.57959e-13	27.7637
NOA1	0.852791	1.96943	12.4674	2.4885e-16	1.25508e-12	26.8687
KPNA1	0.697071	1.55431	12.3753	3.23883e-16	1.3068e-12	26.6157
CCDC127	1.18336	-0.060373	12.0866	7.45436e-16	2.5064e-12	25.8146
TM9SF2	0.89953	2.9405	11.8208	1.62081e-15	4.67118e-12	25.067
PSMB5	1.02674	1.56116	11.7627	1.92321e-15	4.84986e-12	24.9022
GRK6	0.869247	0.313315	11.2798	8.10141e-15	1.54795e-11	23.5148
TTC1	0.740491	2.19803	11.2755	8.207e-15	1.54795e-11	23.5023
HNRNPL	1.40887	0.830537	11.2524	8.79869e-15	1.54795e-11	23.4351
GYG1	0.962847	2.8222	11.2373	9.2076e-15	1.54795e-11	23.3912
FAM98C	0.924117	-0.362768	11.0814	1.4758e-14	2.29021e-11	22.9352
PPP6C	0.67037	2.20882	11.0165	1.79723e-14	2.58981e-11	22.7447
ADIPOR2	0.790944	2.21184	10.9589	2.14271e-14	2.8818e-11	22.5746
PMF1	1.11578	1.68335	10.9297	2.34224e-14	2.95328e-11	22.4885
PSMD12	0.828194	1.19367	10.7399	4.19181e-14	4.97445e-11	21.9251
SMIM27	1.53007	0.945453	10.7158	4.51482e-14	5.06012e-11	21.8532
DHX32	1.18614	0.119906	10.6401	5.70319e-14	6.05558e-11	21.6269
HINT2	0.96	0.592481	10.5806	6.85725e-14	6.91691e-11	21.4484
PSMD1	0.657215	1.63616	10.5508	7.52192e-14	7.22606e-11	21.3587
RASA3	-0.725026	-0.659194	-10.5115	8.49775e-14	7.79244e-11	21.2405
XRCC2	-1.60219	-0.300608	-10.3851	1.25995e-13	1.10514e-10	20.8586
SDF2	0.815609	2.17187	10.36	1.36269e-13	1.12843e-10	20.7826
SHOX	-1.7647	-4.53697	-10.3518	1.39838e-13	1.12843e-10	20.7575
MBOAT2	1.21963	1.20519	10.3334	1.48128e-13	1.14936e-10	20.7016
ETF1	0.694776	2.01816	10.2761	1.77273e-13	1.27767e-10	20.5274
SHKBP1	1.08043	3.16883	10.276	1.77331e-13	1.27767e-10	20.5271
MTX1	1.04741	2.11898	10.2434	1.96419e-13	1.3664e-10	20.4279
TCIRG1	1.00383	3.96695	10.2235	2.09068e-13	1.40591e-10	20.3673
UBAP2	0.750704	0.918414	10.1948	2.2885e-13	1.4893e-10	20.2796
RPN2	0.586806	2.99857	10.1772	2.41927e-13	1.5252e-10	20.2256
PRR26	-1.02325	-3.97709	-10.1472	2.65858e-13	1.62528e-10	20.1341
TXN	1.20347	2.89342	10.1301	2.80671e-13	1.66537e-10	20.0814
CPQ	0.994567	1.69186	9.98428	4.45258e-13	2.56646e-10	19.6333
GLI4	0.882959	0.550894	9.96699	4.70391e-13	2.6311e-10	19.58
USP3	0.687948	3.48574	9.95896	4.82555e-13	2.6311e-10	19.5551
NUFIP2	0.707676	2.29887	9.92161	5.43402e-13	2.74851e-10	19.4398
BRAP	0.596086	0.900983	9.92095	5.44552e-13	2.74851e-10	19.4377
KAT7	0.745589	1.67842	9.9105	5.62962e-13	2.74851e-10	19.4054
DCXR	0.97383	1.89506	9.90539	5.72205e-13	2.74851e-10	19.3896
BABAM2	0.618308	1.28494	9.89387	5.93577e-13	2.74851e-10	19.354
SH3GL3	-0.842783	-4.3766	-9.88767	6.05427e-13	2.74851e-10	19.3348
UBE2S	-1.18293	-1.10313	-9.88439	6.11778e-13	2.74851e-10	19.3246
UBE2G1	0.628348	1.46758	9.8781	6.2417e-13	2.74851e-10	19.3051
DPF2	1.11034	1.07858	9.87683	6.26704e-13	2.74851e-10	19.3012
ABHD17A	-0.792714	-0.140119	-9.85583	6.70122e-13	2.87639e-10	19.2361
TMC6	-0.766026	0.723629	-9.82107	7.48748e-13	3.14693e-10	19.1283
CHPF2	1.23579	0.421024	9.79844	8.04918e-13	3.31396e-10	19.058
CTDNEP1	0.702311	2.19818	9.76305	9.01414e-13	3.63703e-10	18.9479
TIMM8A	-1.68197	-2.20091	-9.74222	9.63605e-13	3.81172e-10	18.8831
PDZD11	0.794076	0.922848	9.72721	1.0111e-12	3.92268e-10	18.8363
SLC22A4	1.17908	2.51593	9.72036	1.03354e-12	3.93407e-10	18.8149
SUSD1	1.06738	1.36044	9.68023	1.17559e-12	4.39193e-10	18.6897
2025-03-01	1.54156	1.98935	9.58768	1.58332e-12	5.80761e-10	18.4001
CPD	1.05285	1.69677	9.57913	1.62754e-12	5.86323e-10	18.3733
C8orf88	1.34793	-2.46015	9.57186	1.66615e-12	5.89701e-10	18.3505
FLJ32255	0.748746	1.62664	9.55457	1.76173e-12	6.12779e-10	18.2963
TRAF6	0.645286	0.077531	9.54169	1.83652e-12	6.27967e-10	18.2558
ZFYVE26	0.676886	1.30985	9.51784	1.98356e-12	6.66938e-10	18.1809
MBD6	0.739104	2.01508	9.50323	2.07948e-12	6.87728e-10	18.1349
VPS9D1	1.03988	1.35901	9.40729	2.83712e-12	9.23162e-10	17.8326
MAPK13	0.932337	0.466792	9.40071	2.89835e-12	9.28117e-10	17.8118
NIPA2	0.587763	1.53884	9.34816	3.43772e-12	1.07512e-09	17.6457
CRIPT	0.639061	1.25882	9.34582	3.46401e-12	1.07512e-09	17.6383
CTNNB1	0.839733	-0.124776	9.3347	3.59156e-12	1.09782e-09	17.6031
LSM2	0.808818	0.77915	9.3288	3.66108e-12	1.10237e-09	17.5845
SRPK1	0.967961	1.48722	9.31978	3.77017e-12	1.10284e-09	17.5559
SRP68	0.543274	1.57884	9.31963	3.77198e-12	1.10284e-09	17.5554
JAGN1	0.735543	2.27275	9.28595	4.20921e-12	1.21309e-09	17.4486
UBE2A	0.600942	2.49403	9.24111	4.87173e-12	1.38426e-09	17.3063
GNPDA1	0.835382	0.946153	9.22829	5.08002e-12	1.42339e-09	17.2655
RRAGA	0.621576	2.53785	9.2188	5.23982e-12	1.43921e-09	17.2354
LOC93463	-1.41293	-4.69683	-9.21651	5.27914e-12	1.43921e-09	17.2281
SF3A2	0.868225	-0.183751	9.20163	5.54214e-12	1.49076e-09	17.1808
UBE2K	0.507472	1.91288	9.15958	6.359e-12	1.68798e-09	17.0469
ADCY4	1.00055	0.474677	9.15545	6.44554e-12	1.68873e-09	17.0337
COPG1	0.742961	1.81103	9.13655	6.85702e-12	1.77351e-09	16.9734
NAA60	0.836914	1.71553	9.06058	8.79686e-12	2.23157e-09	16.7307
SLC46A3	0.775769	2.06	9.05877	8.84931e-12	2.23157e-09	16.7249
CTSK	1.04284	-0.29302	9.03858	9.4559e-12	2.3551e-09	16.6604
DUSP22	0.678721	2.64955	9.03011	9.72286e-12	2.39206e-09	16.6332
MCEMP1	1.80777	1.86115	8.96707	1.1964e-11	2.90797e-09	16.4311
CCDC144CP	-1.55224	-4.5835	-8.94185	1.30006e-11	3.12232e-09	16.3502
LINC00342	-1.04113	-0.101051	-8.92612	1.3693e-11	3.24992e-09	16.2996
NDUFA9	0.685169	2.55681	8.89367	1.52404e-11	3.57511e-09	16.1952
PFDN1	0.644899	1.29973	8.87188	1.63778e-11	3.79777e-09	16.1251
KDM3B	0.772732	2.30522	8.85831	1.7129e-11	3.92682e-09	16.0814
POP4	0.670006	0.543975	8.85357	1.73993e-11	3.94398e-09	16.0661
DNASE1L1	0.688192	2.71628	8.84308	1.80136e-11	4.01706e-09	16.0323
PSMD2	0.619718	2.81447	8.8413	1.812e-11	4.01706e-09	16.0266
TST	1.08517	1.78576	8.8293	1.88536e-11	4.13428e-09	15.9879
MANBAL	0.766701	2.03796	8.77433	2.26177e-11	4.90633e-09	15.8104
SNX6	0.493397	2.99078	8.75404	2.4191e-11	5.19181e-09	15.7449
GLYATL1	-1.55628	-4.54912	-8.7416	2.52103e-11	5.3536e-09	15.7046
COPB1	0.542903	1.33201	8.73242	2.59902e-11	5.46173e-09	15.6749
ANKRD22	1.96964	-0.781048	8.71933	2.71439e-11	5.64538e-09	15.6326
SYCP1	-1.00511	-5.00706	-8.71303	2.77179e-11	5.66712e-09	15.6122
ZNF281	0.866396	1.73953	8.71203	2.78103e-11	5.66712e-09	15.6089
F12	1.022	-1.3743	8.70768	2.8215e-11	5.6921e-09	15.5948
APH1B	0.659613	1.34821	8.70203	2.8749e-11	5.74239e-09	15.5766
NPL	0.79153	1.6805	8.69809	2.91286e-11	5.76117e-09	15.5638
PPFIBP1	-0.640328	-3.52429	-8.688	3.0121e-11	5.89963e-09	15.5311
GAGE1	-1.95682	-4.02431	-8.63165	3.63298e-11	7.04728e-09	15.3484
TSPAN14	0.700211	1.99421	8.6268	3.69216e-11	7.09386e-09	15.3326
GLUD1	0.550365	1.6243	8.61726	3.8114e-11	7.25388e-09	15.3016
ATP5F1B	0.547032	4.10555	8.60726	3.9405e-11	7.4295e-09	15.2691
RPN1	0.639368	2.64487	8.59097	4.16025e-11	7.76508e-09	15.2162
AKAP8L	-0.519105	-1.84641	-8.58844	4.19547e-11	7.76508e-09	15.208
HIF1AN	0.550739	1.40073	8.56045	4.60594e-11	8.38549e-09	15.1169
ATXN1	0.70544	0.535352	8.55994	4.61381e-11	8.38549e-09	15.1153
ST6GALNAC3	1.15749	-1.58951	8.5528	4.72508e-11	8.50578e-09	15.092
GK3P	1.06972	0.266597	8.55032	4.76432e-11	8.50578e-09	15.084
LAMTOR5	0.660101	3.20533	8.52103	5.25374e-11	9.29727e-09	14.9886
HARBI1	0.680966	-1.32674	8.50994	5.45197e-11	9.56419e-09	14.9525
CRYBG1	0.457232	3.71563	8.5013	5.61165e-11	9.75944e-09	14.9243
PIK3R5	0.5566	2.23719	8.48872	5.85269e-11	1.00189e-08	14.8833
NDUFS6	0.696104	3.51623	8.48834	5.86019e-11	1.00189e-08	14.882
DNAJA2	0.670043	1.68391	8.46779	6.27703e-11	1.06414e-08	14.815
ACSS2	0.753721	0.906924	8.43105	7.09827e-11	1.18722e-08	14.6951
SLC44A1	0.639526	0.236151	8.43011	7.12075e-11	1.18722e-08	14.692
PTTG1IP	0.60981	3.99645	8.4268	7.20003e-11	1.1906e-08	14.6812
LECT2	-1.95577	-4.50105	-8.4019	7.82651e-11	1.28368e-08	14.5998
TRIM33	0.575019	1.28287	8.39417	8.03201e-11	1.30106e-08	14.5745
SFT2D2	0.499228	1.19902	8.39307	8.0615e-11	1.30106e-08	14.5709
LINC02076	-1.12691	-3.06391	-8.38851	8.18589e-11	1.31065e-08	14.556
RGL2	0.745015	3.41044	8.34674	9.41724e-11	1.49593e-08	14.4193
KRTCAP2	0.649707	1.37836	8.33355	9.84341e-11	1.55141e-08	14.3761
MAPK14	0.899782	2.17713	8.32042	1.02872e-10	1.60879e-08	14.3331
F5	1.00571	1.25071	8.31739	1.03925e-10	1.61276e-08	14.3231
ALDOAP2	-1.45854	-3.71577	-8.31084	1.06239e-10	1.6312e-08	14.3016
PINX1	-0.710684	-0.524848	-8.30946	1.06731e-10	1.6312e-08	14.2971
IRAK3	1.05576	1.45541	8.30043	1.10019e-10	1.66881e-08	14.2675
ID3	-1.10967	-0.232176	-8.28323	1.16568e-10	1.75496e-08	14.2111
GLA	0.864803	2.3512	8.27773	1.18746e-10	1.77451e-08	14.193
PRO1804	-1.53781	-4.06852	-8.24192	1.3395e-10	1.98699e-08	14.0755
STT3A	0.88426	0.825577	8.22914	1.39839e-10	2.0592e-08	14.0335
PTTG1	0.848048	0.560208	8.22357	1.42487e-10	2.083e-08	14.0152
KPNA2	0.613105	1.40608	8.21594	1.46199e-10	2.12189e-08	13.9901
SUMO3	0.637839	1.09518	8.19262	1.58148e-10	2.27891e-08	13.9134
TLR5	1.14071	1.4649	8.18804	1.60608e-10	2.29794e-08	13.8983
LOC100505915	-1.15151	-0.868568	-8.18297	1.63376e-10	2.3211e-08	13.8817
PRRG4	1.1508	0.0464298	8.18081	1.64575e-10	2.32177e-08	13.8745
FAM78A	-0.573811	2.1042	-8.17078	1.70234e-10	2.36618e-08	13.8415
FIBP	0.625027	2.33437	8.16975	1.70829e-10	2.36618e-08	13.8381
ITFG2	-0.730403	-0.22998	-8.16903	1.71242e-10	2.36618e-08	13.8358
ELF4	0.814936	2.14515	8.16039	1.76305e-10	2.41957e-08	13.8073
CARD6	0.93199	2.18953	8.14751	1.8414e-10	2.51002e-08	13.7649
FXYD5	0.654777	3.76363	8.14509	1.85647e-10	2.51358e-08	13.757
IL18RAP	1.19949	3.67108	8.12743	1.97051e-10	2.65021e-08	13.6988
CNIH4	0.753639	0.958835	8.11191	2.07652e-10	2.76668e-08	13.6476
NUBP1	0.718451	1.53478	8.11077	2.08454e-10	2.76668e-08	13.6439
BROX	0.643803	0.486545	8.10448	2.1293e-10	2.80762e-08	13.6231
MSL3	0.720475	1.05021	8.09807	2.17597e-10	2.85051e-08	13.602
CKLF	0.940802	3.30315	8.09191	2.22172e-10	2.89168e-08	13.5817
DHDDS	0.494288	-0.283324	8.06658	2.42032e-10	3.1056e-08	13.4981
ACIN1	0.703406	0.613532	8.06542	2.42986e-10	3.1056e-08	13.4943
SLC12A6	0.739936	1.72825	8.06513	2.43227e-10	3.1056e-08	13.4933
SERTAD3	1.00667	-0.220218	8.04745	2.58209e-10	3.27617e-08	13.4349
DLGAP1-AS2	1.1226	-2.63985	8.04277	2.62336e-10	3.2886e-08	13.4195
STK17B	0.790767	1.12959	8.04139	2.63558e-10	3.2886e-08	13.4149
TOM1	0.803145	0.482269	8.03921	2.6551e-10	3.2886e-08	13.4077
MFF	0.650525	1.09846	8.03899	2.65709e-10	3.2886e-08	13.407
FXYD1	0.996938	-1.92287	8.03195	2.72114e-10	3.34734e-08	13.3837
PGAM1	0.539098	4.17733	8.01959	2.83739e-10	3.46918e-08	13.3429
LHFPL2	0.983529	1.31866	8.00943	2.9367e-10	3.56897e-08	13.3093
YIPF1	0.720587	2.88606	7.99725	3.06038e-10	3.69521e-08	13.2691
COX16	1.22276	0.737332	7.99564	3.07721e-10	3.69521e-08	13.2637
C11orf58	-0.750602	0.012471	-7.98786	3.15932e-10	3.77137e-08	13.238
LINC02035	0.87384	2.68817	7.9853	3.18684e-10	3.78184e-08	13.2295
PLXDC2	0.818746	0.681309	7.98121	3.23133e-10	3.81222e-08	13.216
CDCA5	1.19092	-2.05578	7.97803	3.26636e-10	3.83113e-08	13.2055
TMX4	0.613808	-0.119429	7.96835	3.37534e-10	3.93607e-08	13.1735
XPR1	0.700378	-1.01815	7.96004	3.47173e-10	4.02521e-08	13.146
SH3GLB1	0.700587	2.88361	7.95265	3.55981e-10	4.10375e-08	13.1215
EIF4E3	0.862019	2.0297	7.94879	3.60679e-10	4.13429e-08	13.1087
COP1	0.78083	2.60248	7.9442	3.66335e-10	4.17539e-08	13.0935
ZNF428	-0.749867	-1.02841	-7.94179	3.69337e-10	4.18596e-08	13.0856
WDR46	-0.659247	0.12514	-7.93598	3.76686e-10	4.2454e-08	13.0663
DVL3	0.477513	-0.112956	7.92975	3.84729e-10	4.31196e-08	13.0457
FKBP1A	0.791488	1.46989	7.92741	3.87807e-10	4.32244e-08	13.0379
ANXA7	0.493144	2.89628	7.92411	3.92171e-10	4.34706e-08	13.027
CARD11	-0.605539	-0.390289	-7.91104	4.09962e-10	4.51944e-08	12.9837
NDUFA3	0.655553	2.01135	7.90134	4.23686e-10	4.64535e-08	12.9515
SMIM7	0.526653	-0.257458	7.88952	4.41032e-10	4.80939e-08	12.9124
LAMP2	0.738998	3.08245	7.88514	4.47645e-10	4.8486e-08	12.8978
GDI1	0.698761	2.40081	7.88396	4.49434e-10	4.8486e-08	12.8939
LCN10	-1.03367	-1.19666	-7.87235	4.67514e-10	5.01682e-08	12.8554
EAPP	0.743489	2.41606	7.86568	4.78233e-10	5.1047e-08	12.8333
CLEC4E	1.23561	2.6794	7.85636	4.93616e-10	5.22309e-08	12.8024
PDK3	0.726246	0.881859	7.85583	4.94503e-10	5.22309e-08	12.8007
APOO	0.61309	0.386284	7.85086	5.02929e-10	5.28442e-08	12.7842
BRI3	0.722694	3.81039	7.83701	5.27172e-10	5.51045e-08	12.7382
MKNK1	0.728596	1.92799	7.83123	5.37642e-10	5.59092e-08	12.719
CLEC4D	1.48024	1.35632	7.8263	5.46731e-10	5.65628e-08	12.7026
FUCA2	0.749755	1.72629	7.82278	5.53314e-10	5.69519e-08	12.691
EMC8	0.520197	0.680921	7.81603	5.66161e-10	5.79784e-08	12.6685
DAD1	0.647808	2.96559	7.80475	5.88319e-10	5.99432e-08	12.6311
SSR4	0.517031	4.25311	7.79757	6.02864e-10	6.11165e-08	12.6072
HSPBAP1	0.770453	2.74209	7.7887	6.21343e-10	6.26748e-08	12.5777
VPS52	0.485028	1.96159	7.77931	6.41525e-10	6.40801e-08	12.5465
TSG101	0.557413	3.25334	7.77926	6.41627e-10	6.40801e-08	12.5464
ELMO1	0.887226	1.11981	7.77467	6.51733e-10	6.47688e-08	12.5311
TMEM50A	0.478825	3.44882	7.76445	6.74829e-10	6.67353e-08	12.4971
MOSPD2	0.763939	1.39416	7.74877	7.11837e-10	7.00517e-08	12.445
RNF166	-0.7557	1.97614	-7.7435	7.24723e-10	7.09043e-08	12.4275
PLD4	-0.842199	-2.43439	-7.74071	7.31661e-10	7.09043e-08	12.4182
FAM160A2	0.730281	2.08422	7.74069	7.31699e-10	7.09043e-08	12.4181
LOC101929243	0.756877	0.142442	7.73955	7.34559e-10	7.09043e-08	12.4143
PDSS1	0.606635	-0.286413	7.72743	7.65518e-10	7.35407e-08	12.374
SMAD2	0.476995	0.244932	7.72267	7.78038e-10	7.43893e-08	12.3582
SNX11	0.819659	2.0971	7.72118	7.82e-10	7.44155e-08	12.3532
KIAA1958	0.8667	-1.7364	7.71816	7.90084e-10	7.48318e-08	12.3432
RRS1	-0.667981	0.821799	-7.7132	8.03579e-10	7.57543e-08	12.3267
TERF2IP	0.597619	3.44352	7.71177	8.07499e-10	7.57697e-08	12.3219
MCTP2	0.813109	1.36831	7.69711	8.48875e-10	7.92834e-08	12.2731
BRAF	0.623362	-0.183488	7.69237	8.62732e-10	8.02063e-08	12.2573
MFSD5	0.593764	0.980024	7.68658	8.7993e-10	8.14298e-08	12.238
TMEM131L	0.555717	2.29905	7.67554	9.13686e-10	8.41676e-08	12.2013
LOC100506100	1.03427	-1.43777	7.66755	9.3896e-10	8.61026e-08	12.1746
OVOL2	-0.963448	-4.44249	-7.66506	9.46948e-10	8.62657e-08	12.1664
POTEM	-1.07863	-1.53327	-7.66434	9.4929e-10	8.62657e-08	12.164
TOR1B	0.725953	2.49424	7.65314	9.86271e-10	8.91398e-08	12.1266
TBCC	0.865911	0.972729	7.65211	9.89755e-10	8.91398e-08	12.1232
TRIP12	0.461027	2.36607	7.6502	9.96229e-10	8.93241e-08	12.1168
RPS19BP1	0.62487	1.77318	7.64878	1.00107e-09	8.93606e-08	12.1121
NUP98	0.673158	1.07961	7.64172	1.02549e-09	9.11373e-08	12.0886
NUP210	-0.474563	1.39216	-7.63378	1.05368e-09	9.32324e-08	12.0621
UBL5	0.860367	2.74203	7.61229	1.13392e-09	9.98943e-08	11.9904
BAHD1	-0.542096	-0.196561	-7.60181	1.17525e-09	1.03085e-07	11.9555
EPC2	0.700776	1.22797	7.59823	1.18969e-09	1.039e-07	11.9436
SLC25A42	-0.562853	-2.01293	-7.57901	1.27049e-09	1.10478e-07	11.8794
CLEC5A	1.44589	0.0652726	7.56302	1.34185e-09	1.16183e-07	11.8261
PNKP	0.782103	0.710934	7.56123	1.35011e-09	1.16327e-07	11.8201
SEPSECS-AS1	-0.917871	-1.85363	-7.56016	1.35505e-09	1.16327e-07	11.8165
LCOR	0.669377	1.8788	7.55703	1.36961e-09	1.17079e-07	11.8061
ALG6	0.760268	1.33188	7.55426	1.38265e-09	1.17695e-07	11.7968
NDUFB11	0.60366	3.22754	7.54633	1.42068e-09	1.20423e-07	11.7703
TRIM27	0.681643	1.28219	7.53388	1.48246e-09	1.25041e-07	11.7288
SET	0.363968	3.64873	7.53288	1.48755e-09	1.25041e-07	11.7254
PBXIP1	0.493654	1.70149	7.52987	1.50297e-09	1.25441e-07	11.7153
H2AZ1	0.531128	3.82634	7.5285	1.51003e-09	1.25441e-07	11.7108
ATP11B	0.639543	1.23205	7.52832	1.51097e-09	1.25441e-07	11.7102
FAM102A	-0.770999	-0.206788	-7.52567	1.5247e-09	1.25883e-07	11.7013
RNF7	0.571424	-0.147979	7.52489	1.52877e-09	1.25883e-07	11.6987
FAM174C	-0.725137	1.27389	-7.52246	1.54156e-09	1.26421e-07	11.6906
LCP2	0.525681	1.57536	7.51584	1.57684e-09	1.2879e-07	11.6685
MAPK1	0.568432	1.57537	7.50064	1.66107e-09	1.35123e-07	11.6177
TNFRSF25	-0.929222	-0.489088	-7.49937	1.66831e-09	1.35166e-07	11.6134
CASP1	0.811249	2.87936	7.49757	1.67862e-09	1.35458e-07	11.6074
TMEM120A	0.837525	1.81194	7.48957	1.72523e-09	1.38665e-07	11.5807
GMPR2	0.595813	2.10683	7.48703	1.74031e-09	1.39321e-07	11.5722
OLAH	2.15059	-3.4707	7.48184	1.77147e-09	1.41255e-07	11.5549
SLC35B1	0.503798	1.95603	7.48014	1.78182e-09	1.41522e-07	11.5492
SEC61G	0.658756	2.51745	7.47851	1.79178e-09	1.41755e-07	11.5437
FBXO34	0.719006	0.485275	7.46761	1.85998e-09	1.46575e-07	11.5073
C1orf162	0.600917	4.14259	7.46316	1.88853e-09	1.48246e-07	11.4924
BMX	1.54705	-0.971601	7.45498	1.94223e-09	1.5187e-07	11.465
FLVCR2	0.69013	-1.10641	7.44771	1.99116e-09	1.55095e-07	11.4407
ME2	0.632643	1.65151	7.43757	2.06158e-09	1.59963e-07	11.4068
TMEM138	1.14062	0.746046	7.43062	2.11129e-09	1.63192e-07	11.3835
LOC105372069	-1.20258	-3.58232	-7.42321	2.16556e-09	1.65856e-07	11.3587
ZNF536	-1.09634	-4.64732	-7.42276	2.16893e-09	1.65856e-07	11.3572
PIGS	0.564884	0.96532	7.42155	2.17794e-09	1.65856e-07	11.3532
NLRP12	0.957123	2.57675	7.42146	2.17864e-09	1.65856e-07	11.3529
GADL1	-1.52847	-3.86435	-7.41825	2.20273e-09	1.6706e-07	11.3421
TMEM250	-0.62031	1.58489	-7.41682	2.2135e-09	1.67248e-07	11.3374
SRCIN1	-0.703561	-5.01232	-7.4098	2.26743e-09	1.70683e-07	11.3139
LYSMD1	0.76829	1.9354	7.40512	2.30412e-09	1.72801e-07	11.2982
MIER2	0.5671	-3.10149	7.39827	2.35888e-09	1.76252e-07	11.2753
FCAR	1.08394	-2.22723	7.3959	2.37815e-09	1.76783e-07	11.2673
AVEN	0.784583	-0.701952	7.39457	2.38903e-09	1.76783e-07	11.2629
ANKRD36B	-1.04656	1.43389	-7.39417	2.39228e-09	1.76783e-07	11.2615
LZTS2	-0.523782	-1.57582	-7.39279	2.40367e-09	1.76977e-07	11.2569
TRAPPC5	0.797356	2.81058	7.39114	2.41729e-09	1.77048e-07	11.2514
USP35	0.71322	-1.61061	7.39055	2.4222e-09	1.77048e-07	11.2494
IFI27L2	0.671621	0.281378	7.38431	2.4746e-09	1.80226e-07	11.2285
BCL9L	-0.743847	-0.996127	-7.37292	2.57318e-09	1.86732e-07	11.1904
RNF38	0.542005	0.308679	7.37088	2.59121e-09	1.87366e-07	11.1835
SLC49A4	0.806595	0.00519928	7.36936	2.60475e-09	1.87672e-07	11.1784
MMADHC	0.547767	2.95197	7.3676	2.62055e-09	1.88139e-07	11.1725
CD163	1.15953	1.15773	7.36586	2.63625e-09	1.88209e-07	11.1667
DCTN4	0.531049	-0.293085	7.36542	2.64018e-09	1.88209e-07	11.1653
PRR3	0.729235	-0.672761	7.35866	2.70219e-09	1.9136e-07	11.1426
BAZ2B	0.892707	3.30385	7.35812	2.70718e-09	1.9136e-07	11.1408
INSC	1.77141	-1.51587	7.35751	2.71285e-09	1.9136e-07	11.1387
ATF6	0.597871	1.01838	7.35543	2.73232e-09	1.92062e-07	11.1318
PGM1	0.664686	2.28154	7.34779	2.8049e-09	1.96479e-07	11.1062
LPGAT1	0.663275	2.06348	7.34413	2.84031e-09	1.98271e-07	11.0939
MGST2	0.892994	1.83774	7.33442	2.93656e-09	2.04283e-07	11.0614
SLC40A1	0.586887	1.6893	7.32965	2.98506e-09	2.06944e-07	11.0454
ZNRD1	0.740534	0.0742539	7.32171	3.06752e-09	2.11932e-07	11.0188
ZNF580	0.795074	1.35708	7.31875	3.09891e-09	2.1337e-07	11.0088
REEP4	0.744147	0.0689561	7.31534	3.13539e-09	2.14557e-07	10.9974
RHOG	0.692619	3.67193	7.31515	3.13742e-09	2.14557e-07	10.9968
SHC4	-0.848987	-4.75231	-7.31237	3.16746e-09	2.15734e-07	10.9875
ISCU	0.491399	2.87943	7.31159	3.17601e-09	2.15734e-07	10.9849
UGGT1	0.486126	-0.190982	7.30316	3.26926e-09	2.21322e-07	10.9566
ACTR3BP2	-1.30345	-4.34599	-7.29957	3.30988e-09	2.23323e-07	10.9445
NINJ2-AS1	0.830827	0.206536	7.29852	3.32182e-09	2.23382e-07	10.941
LINC01949	-0.498614	-3.00467	-7.29378	3.37633e-09	2.26293e-07	10.9251
HECW2	0.844865	-1.95074	7.28759	3.44882e-09	2.30386e-07	10.9044
GGCX	0.537573	-0.22397	7.28329	3.50023e-09	2.33049e-07	10.89
FCER1G	0.515814	4.66809	7.27361	3.61855e-09	2.40134e-07	10.8575
DPM3	0.847813	-0.394511	7.27191	3.63972e-09	2.40747e-07	10.8518
NENF	0.668349	-0.566836	7.26042	3.78629e-09	2.49623e-07	10.8133
MICU1	0.697763	2.52976	7.25661	3.83618e-09	2.50722e-07	10.8005
LINC01963	0.663452	-0.00294205	7.25652	3.83744e-09	2.50722e-07	10.8002
SEL1L	0.548702	-0.0841936	7.2563	3.84024e-09	2.50722e-07	10.7994
GOLGA7	0.453849	2.34731	7.25223	3.89445e-09	2.53441e-07	10.7858
COPRS	0.709493	-0.992663	7.24461	3.99781e-09	2.5933e-07	10.7602
FAM21EP	0.927132	-2.59861	7.24307	4.01899e-09	2.59869e-07	10.755
LRRC25	0.790454	1.7043	7.23928	4.07162e-09	2.62431e-07	10.7423
SAP30	0.738023	-2.16627	7.22856	4.22446e-09	2.71415e-07	10.7063
NDUFA1	0.836144	3.02465	7.22007	4.34966e-09	2.78571e-07	10.6778
SLC26A8	1.60892	0.094774	7.21413	4.43933e-09	2.81608e-07	10.6579
LPAR4	-2.02578	-3.59501	-7.21348	4.44929e-09	2.81608e-07	10.6557
AP1G1	0.479756	1.62952	7.21337	4.45092e-09	2.81608e-07	10.6554
PSMD9	0.527618	1.05593	7.21324	4.4529e-09	2.81608e-07	10.6549
RNASEL	0.645878	1.64225	7.20176	4.63225e-09	2.92034e-07	10.6164
DERA	0.572658	1.98235	7.19815	4.69016e-09	2.94764e-07	10.6043
TSEN34	0.909688	2.70099	7.19722	4.70512e-09	2.94786e-07	10.6011
ZFYVE1	0.605166	0.0426727	7.19602	4.72462e-09	2.95091e-07	10.5971
TLK2	0.409934	-1.25645	7.19127	4.80248e-09	2.99028e-07	10.5811
GBAP1	0.676523	1.8965	7.18849	4.84858e-09	3.0097e-07	10.5718
CD79B	-0.464967	-1.20821	-7.18141	4.96822e-09	3.0745e-07	10.548
PIAS3	0.551919	1.03852	7.17169	5.13707e-09	3.16927e-07	10.5154
UGCG	0.585967	1.75573	7.15745	5.39502e-09	3.31827e-07	10.4676
WDFY3	0.958363	-0.0804618	7.1563	5.4164e-09	3.32129e-07	10.4637
LUC7L	-0.5451	2.10864	-7.15188	5.49936e-09	3.36194e-07	10.4489
CR1	0.856432	0.248257	7.14996	5.53589e-09	3.37405e-07	10.4424
ABRAXAS2	0.481863	0.140571	7.14769	5.57933e-09	3.39028e-07	10.4348
MCTP1	0.871055	0.50546	7.14655	5.60129e-09	3.39341e-07	10.4309
GLTP	0.573561	2.51607	7.14453	5.64031e-09	3.40681e-07	10.4242
PPM1M	0.630618	2.50165	7.13717	5.78496e-09	3.48375e-07	10.3994
NCKAP1L	0.400281	1.66037	7.13123	5.90446e-09	3.54514e-07	10.3795
DHX38	-0.618231	-0.185864	-7.12645	6.00254e-09	3.59333e-07	10.3634
TFDP1	0.881749	0.334708	7.1204	6.1287e-09	3.658e-07	10.3431
KCNJ2	0.756869	3.87401	7.11768	6.18649e-09	3.6816e-07	10.3339
NOP10	0.533623	3.87985	7.11374	6.27097e-09	3.7209e-07	10.3207
FAR2	0.900747	-0.479439	7.10562	6.44882e-09	3.8152e-07	10.2934
METTL9	0.628556	2.40392	7.1042	6.48041e-09	3.82268e-07	10.2886
CREBRF	0.643813	1.77081	7.10138	6.54354e-09	3.84867e-07	10.2792
UBE2E3	0.554422	2.27585	7.09595	6.66706e-09	3.90992e-07	10.2609
CITED4	0.828222	-1.85131	7.08811	6.84965e-09	4.00536e-07	10.2345
FAM32A	0.554532	2.74077	7.08179	7.00036e-09	4.08166e-07	10.2133
RRP36	0.49946	0.282323	7.0767	7.12396e-09	4.14098e-07	10.1962
GTF3C4	0.664027	-1.97277	7.07573	7.14787e-09	4.14098e-07	10.1929
ENO1	0.656515	0.473853	7.07509	7.16368e-09	4.14098e-07	10.1908
VSIG4	1.55134	-1.11019	7.06742	7.35541e-09	4.22167e-07	10.165
MPPED2	-1.19472	-4.38038	-7.06728	7.35913e-09	4.22167e-07	10.1645
GNB4	0.723518	0.00160477	7.06642	7.38078e-09	4.22167e-07	10.1616
ATG7	0.521888	0.258223	7.0655	7.40419e-09	4.22167e-07	10.1585
RGS19	0.578895	3.30536	7.06536	7.4079e-09	4.22167e-07	10.158
NFIL3	0.888509	3.33663	7.04931	7.8291e-09	4.44003e-07	10.1041
SMIM26	0.749008	2.4457	7.04908	7.83509e-09	4.44003e-07	10.1033
PRMT5	0.603895	1.3619	7.04551	7.93229e-09	4.48252e-07	10.0913
GALNT1	0.493209	1.55165	7.04328	7.99326e-09	4.50436e-07	10.0838
COX7A2	0.669625	2.82549	7.03783	8.14494e-09	4.57705e-07	10.0655
PGP	0.610704	-0.753135	7.03652	8.18169e-09	4.58493e-07	10.0611
VPS33B	0.443057	1.89925	7.03475	8.23178e-09	4.58996e-07	10.0551
GIT2	0.436399	-1.04294	7.03459	8.23618e-09	4.58996e-07	10.0546
ABHD4	0.775818	-0.37272	7.02847	8.41181e-09	4.67493e-07	10.034
ASCC1	0.534724	-0.133122	7.02302	8.57134e-09	4.7505e-07	10.0156
RYBP	0.663159	0.434691	7.02012	8.65732e-09	4.78501e-07	10.0059
LY6G5C	0.934232	-0.199022	7.01812	8.71739e-09	4.80504e-07	9.99916
PLD3	-0.623075	-0.298791	-7.00482	9.12634e-09	4.99655e-07	9.95441
ECHS1	0.475342	2.70395	7.00466	9.13141e-09	4.99655e-07	9.95387
LSM10	0.610935	1.57128	7.00441	9.13912e-09	4.99655e-07	9.95304
ZC3HAV1	0.534505	2.18082	7.00073	9.25569e-09	5.0466e-07	9.94067
NDUFAF3	0.562913	1.16704	6.99568	9.41831e-09	5.1173e-07	9.92367
SNIP1	0.575176	0.797321	6.99457	9.45434e-09	5.1173e-07	9.91994
SLK	0.651382	1.79169	6.99436	9.46145e-09	5.1173e-07	9.91921
AEN	0.466476	0.329524	6.99055	9.58646e-09	5.17105e-07	9.9064
SIRPD	0.812862	-0.130192	6.98902	9.63721e-09	5.18456e-07	9.90124
MON1A	0.534897	-0.703516	6.98579	9.745e-09	5.22861e-07	9.89039
ZFAS1	0.722878	2.88541	6.98285	9.84413e-09	5.26779e-07	9.88051
CTRL	0.843269	0.495176	6.97993	9.94381e-09	5.30705e-07	9.87068
IPCEF1	0.633092	2.05873	6.97598	1.00803e-08	5.36568e-07	9.85737
PLIN3	0.745438	0.918745	6.97263	1.01972e-08	5.39825e-07	9.84611
PFKFB3	0.662254	3.87792	6.97196	1.0221e-08	5.39825e-07	9.84384
ILK	0.555814	3.68787	6.97194	1.02217e-08	5.39825e-07	9.84377
WAS	0.592552	3.19429	6.96826	1.03524e-08	5.45296e-07	9.83138
MAP2K6	0.884015	-0.326514	6.96661	1.04114e-08	5.46977e-07	9.82583
TUT1	-0.445416	-0.212846	-6.963	1.05416e-08	5.5229e-07	9.81369
TRMO	0.410903	-1.22703	6.9623	1.05673e-08	5.5229e-07	9.81132
CCDC142	-0.69803	-0.352685	-6.95863	1.07018e-08	5.57018e-07	9.79897
SOX9	-0.914666	-4.86316	-6.95833	1.07129e-08	5.57018e-07	9.79796
AKIRIN2	0.569401	0.353017	6.95662	1.07761e-08	5.5886e-07	9.79222
KHNYN	0.546901	1.99664	6.95252	1.09296e-08	5.6343e-07	9.77841
LINC00550	-0.881392	-5.08717	-6.95243	1.09331e-08	5.6343e-07	9.7781
BICRAL	0.583498	2.02223	6.95203	1.0948e-08	5.6343e-07	9.77678
SAFB2	0.554081	0.598339	6.94925	1.10534e-08	5.67409e-07	9.76742
RTF2	0.551742	1.10818	6.94479	1.12248e-08	5.74742e-07	9.75241
N4BP1	0.628406	1.83789	6.94248	1.13147e-08	5.7788e-07	9.74462
LINC02591	-0.637056	-2.05383	-6.94098	1.13736e-08	5.7942e-07	9.73955
FAM155A	-0.897109	-4.89886	-6.93366	1.1664e-08	5.92719e-07	9.71494
STAM2	0.544559	0.122454	6.93258	1.17077e-08	5.93443e-07	9.7113
ZNF467	1.10486	1.96974	6.93154	1.17498e-08	5.94089e-07	9.70779
PARP8	0.701186	3.2444	6.93046	1.17937e-08	5.94817e-07	9.70415
SAR1A	0.396717	1.96854	6.92855	1.18717e-08	5.97257e-07	9.69771
LYRM1	0.590413	2.71482	6.9235	1.208e-08	6.06085e-07	9.68074
SLIRP	1.09829	0.737899	6.92276	1.21111e-08	6.06085e-07	9.67823
PRC1	0.945955	-2.26803	6.92213	1.21373e-08	6.06085e-07	9.67612
FBXL5	0.697163	3.27302	6.91962	1.22429e-08	6.09848e-07	9.66767
RNF41	0.4437	-0.0926237	6.91003	1.26549e-08	6.28816e-07	9.63537
SKP1	0.423927	2.95267	6.90914	1.26937e-08	6.29117e-07	9.63237
ATP5MPL	0.951178	3.19198	6.90847	1.27233e-08	6.29117e-07	9.6301
GTF3C2	0.447572	0.245905	6.90257	1.29846e-08	6.40466e-07	9.61026
SIRPB1	0.538205	0.0791748	6.90078	1.3065e-08	6.42862e-07	9.60424
ANXA1	0.861079	-0.252041	6.88485	1.38035e-08	6.77545e-07	9.55058
STX6	0.451976	-0.164459	6.87953	1.40593e-08	6.87912e-07	9.53265
PPCDC	0.838667	2.50596	6.87904	1.40829e-08	6.87912e-07	9.53102
YDJC	0.543984	-0.384725	6.87349	1.43555e-08	6.98496e-07	9.51231
CHAMP1	0.58795	-0.0510064	6.87322	1.43688e-08	6.98496e-07	9.5114
PTBP3	0.66366	1.42185	6.86976	1.45414e-08	7.05186e-07	9.49975
COX4I1	0.457196	2.42067	6.86637	1.47122e-08	7.11132e-07	9.48835
VCPIP1	0.648922	0.0235806	6.86594	1.47345e-08	7.11132e-07	9.48688
NQO2	0.958503	1.73222	6.852	1.54606e-08	7.44395e-07	9.43994
SH2D2A	0.971492	0.70586	6.85021	1.55561e-08	7.47209e-07	9.43393
RCC1L	-0.382107	-2.18883	-6.8457	1.58002e-08	7.57135e-07	9.41873
CDC42SE1	0.462373	2.28516	6.84485	1.58466e-08	7.5756e-07	9.41587
CASTOR3	0.724868	-0.195998	6.84325	1.59345e-08	7.5996e-07	9.41047
SGPL1	0.572513	0.211909	6.84114	1.60512e-08	7.6372e-07	9.40335
ENTPD1	0.660636	1.66935	6.84036	1.60945e-08	7.63976e-07	9.40072
IFNAR1	0.571963	0.323017	6.83706	1.62784e-08	7.70893e-07	9.38963
CXCL16	0.777637	3.12495	6.83373	1.64667e-08	7.77983e-07	9.37841
CDK12	0.335965	0.0666547	6.82795	1.67986e-08	7.91811e-07	9.35894
SKAP2	0.559891	0.565452	6.82705	1.68509e-08	7.92423e-07	9.3559
TMUB2	0.581493	2.79458	6.81972	1.72828e-08	8.10846e-07	9.3312
TMEM258	0.574243	2.24573	6.81602	1.75052e-08	8.19373e-07	9.31873
SMARCA4	-0.375278	-0.419636	-6.80977	1.7887e-08	8.34315e-07	9.29768
ATP5MG	0.583191	3.22559	6.80944	1.79071e-08	8.34315e-07	9.29658
ITCH	0.670574	-0.332151	6.80668	1.80787e-08	8.40369e-07	9.28727
CCDC88C	0.556475	0.59623	6.80318	1.82983e-08	8.48622e-07	9.27549
SLCO3A1	0.664122	1.14498	6.80173	1.83905e-08	8.50942e-07	9.27058
ALKBH7	-0.588493	-0.490636	-6.80053	1.84669e-08	8.5252e-07	9.26654
MCTS1	0.617863	-0.347709	6.79319	1.89408e-08	8.72401e-07	9.24182
HPSE	0.862879	1.06953	6.79191	1.90243e-08	8.74253e-07	9.23752
TMEM272	1.13644	-0.216081	6.78682	1.93617e-08	8.87735e-07	9.22037
POLD1	-0.773658	-2.31978	-6.78212	1.96788e-08	9.00226e-07	9.20452
CDC42	0.401796	1.55959	6.77506	2.01641e-08	9.2034e-07	9.18075
MMP9	1.48492	2.44665	6.77312	2.02999e-08	9.24448e-07	9.1742
TOR1AIP1	0.472819	0.090756	6.77154	2.04112e-08	9.27422e-07	9.16886
RNF175	0.821162	4.06449	6.76875	2.06083e-08	9.34276e-07	9.15948
NUP214	0.504027	0.796167	6.76713	2.07244e-08	9.37432e-07	9.154
IDH1	0.484199	1.23784	6.766	2.08051e-08	9.38975e-07	9.15021
PUDP	0.703506	1.6742	6.76413	2.09398e-08	9.42893e-07	9.14391
HGH1	0.517265	-0.882123	6.76335	2.09965e-08	9.42893e-07	9.14127
DCUN1D3	0.599524	0.0286344	6.76286	2.10321e-08	9.42893e-07	9.13962
EIF2B2	0.539101	1.4219	6.75627	2.15158e-08	9.62438e-07	9.11744
TTC13	0.612353	2.08136	6.74598	2.22947e-08	9.93389e-07	9.08274
C19orf54	0.613881	1.37102	6.74583	2.23062e-08	9.93389e-07	9.08224
RPS6KC1	0.618669	0.857799	6.74468	2.23952e-08	9.95156e-07	9.07835
FBXO38	0.524226	1.68576	6.74391	2.24542e-08	9.95583e-07	9.07578
MORF4L1	0.439625	3.46916	6.73031	2.35344e-08	1.04119e-06	9.02994
ACLY	0.428556	1.00877	6.71651	2.46833e-08	1.08963e-06	8.98344
PP7080	-0.832238	-0.784718	-6.70586	2.56087e-08	1.12801e-06	8.94753
UNC5B	-0.560625	-3.46345	-6.70154	2.59934e-08	1.14246e-06	8.93298
ASH2L	0.409013	3.21047	6.69802	2.63113e-08	1.15392e-06	8.92112
FKBP9	1.12804	0.566352	6.69358	2.67179e-08	1.16921e-06	8.90616
PPP4R1	0.675945	3.16165	6.69086	2.69708e-08	1.17772e-06	8.89697
FES	0.803473	1.35534	6.68623	2.74056e-08	1.19413e-06	8.88137
CCR6	-0.637328	1.39647	-6.68365	2.76505e-08	1.2022e-06	8.87269
ATP5MD	0.713779	3.41348	6.67849	2.81483e-08	1.22121e-06	8.85528
SSH3	0.604823	0.588491	6.67746	2.82486e-08	1.22293e-06	8.85181
S100A12	0.881438	4.59318	6.67407	2.85814e-08	1.23469e-06	8.84039
SCPEP1	0.503306	-0.931314	6.67257	2.87292e-08	1.23842e-06	8.83535
NUDT22	0.556528	1.78657	6.66935	2.9051e-08	1.24963e-06	8.82448
ABCD1	0.648234	-0.934821	6.66703	2.92844e-08	1.25699e-06	8.81668
TMEM33	0.62356	0.720034	6.6624	2.9757e-08	1.27116e-06	8.80106
PARL	0.537326	1.23785	6.66215	2.97829e-08	1.27116e-06	8.80021
STARD7	0.423933	4.34164	6.66195	2.98036e-08	1.27116e-06	8.79954
RUNX1-IT1	-0.725667	1.3496	-6.65885	3.01237e-08	1.27999e-06	8.78911
TMEM260	0.580473	0.58424	6.65872	3.01376e-08	1.27999e-06	8.78866
SAP30L	0.457586	0.756007	6.6575	3.02645e-08	1.28268e-06	8.78456
SEMA4B	0.781044	1.22685	6.65349	3.06874e-08	1.29788e-06	8.77103
COPS6	0.416545	1.93665	6.64786	3.12902e-08	1.3206e-06	8.75205
MUL1	0.70632	0.779463	6.6441	3.16993e-08	1.33508e-06	8.73938
HDAC4	0.484345	0.855856	6.64186	3.1945e-08	1.34262e-06	8.73185
PPP1R7	0.45912	0.787529	6.64049	3.2097e-08	1.34621e-06	8.72722
ADGRE1	0.645474	1.9918	6.63942	3.22164e-08	1.34841e-06	8.72359
VPS72	0.494534	0.709141	6.63816	3.23569e-08	1.35149e-06	8.71935
LPCAT2	0.627625	1.23914	6.63706	3.24798e-08	1.35382e-06	8.71565
FAM133A	-0.85431	-4.54681	-6.63177	3.3079e-08	1.37595e-06	8.69782
FGD4	0.92105	-0.187836	6.6212	3.43095e-08	1.4242e-06	8.66219
ZC3H7B	-0.465627	-1.78029	-6.61932	3.45325e-08	1.43051e-06	8.65587
VCAN	0.79664	3.11777	6.6153	3.50157e-08	1.44756e-06	8.64232
PREB	0.528193	1.60079	6.61257	3.53484e-08	1.45832e-06	8.63309
HIPK3	0.602506	-0.376085	6.60744	3.59795e-08	1.48133e-06	8.61583
LOC100130744	0.98859	-4.43016	6.60616	3.61399e-08	1.4849e-06	8.61149
C12orf49	0.434694	-2.09018	6.60141	3.67381e-08	1.50641e-06	8.59548
HTRA2	0.499464	1.43953	6.59935	3.69999e-08	1.51407e-06	8.58855
AFTPH	0.345917	3.32125	6.59866	3.70883e-08	1.51462e-06	8.58623
SEPHS2	0.44831	3.56961	6.59691	3.73133e-08	1.52072e-06	8.58033
PSMC3	-0.580676	0.793343	-6.594	3.76908e-08	1.53301e-06	8.57051
TMEM9B	0.44245	1.61625	6.59078	3.8112e-08	1.54703e-06	8.55967
NDST3	-0.943073	-4.97161	-6.58901	3.83462e-08	1.55341e-06	8.55369
SIPA1L1	0.720171	0.194613	6.58269	3.91932e-08	1.58453e-06	8.53238
SHC1	0.410214	1.44672	6.57877	3.97273e-08	1.60292e-06	8.51918
ARL15	0.598305	0.123564	6.57772	3.98718e-08	1.60554e-06	8.51564
POU2F2	-0.37461	0.481745	-6.57621	4.00802e-08	1.61071e-06	8.51056
C12orf75	0.829831	0.0226768	6.57376	4.04207e-08	1.62117e-06	8.50231
ARHGEF6	0.450329	3.56645	6.57229	4.06272e-08	1.62622e-06	8.49733
FAM13A-AS1	0.793	1.44766	6.5659	4.15337e-08	1.65888e-06	8.47581
TSHZ3	0.842084	0.601116	6.56539	4.16076e-08	1.65888e-06	8.47408
TMEM185B	0.668763	-0.204411	6.56357	4.18693e-08	1.66602e-06	8.46796
ANTXR2	0.597716	0.256072	6.55783	4.27094e-08	1.69432e-06	8.44859
RNPC3	0.493295	0.31742	6.55756	4.27485e-08	1.69432e-06	8.44769
ARMC12	0.573431	-2.72106	6.55141	4.36664e-08	1.7273e-06	8.42697
COX7A2L	0.40792	3.46001	6.54999	4.38821e-08	1.73244e-06	8.42217
SPRYD7	0.525523	-3.79472	6.54933	4.39813e-08	1.73297e-06	8.41997
HEBP2	0.615395	0.711442	6.54724	4.43015e-08	1.74218e-06	8.41289
COG4	0.582606	1.43539	6.54546	4.4574e-08	1.74949e-06	8.40691
MT2A	0.780731	3.14122	6.54187	4.51308e-08	1.7679e-06	8.3948
HTATIP2	0.525547	1.24081	6.53965	4.54785e-08	1.77807e-06	8.38732
ACSL3	0.602828	0.723072	6.53727	4.58538e-08	1.78927e-06	8.3793
RC3H1	0.689636	1.52676	6.53258	4.66025e-08	1.81498e-06	8.36351
GSK3B	0.446015	-0.305299	6.52718	4.74817e-08	1.84566e-06	8.34528
GDAP2	0.552022	0.141263	6.51672	4.92289e-08	1.90989e-06	8.31004
RELT	0.595351	0.959493	6.51546	4.94444e-08	1.91457e-06	8.30578
PDXK	0.531625	0.0664419	6.51436	4.96326e-08	1.91818e-06	8.30208
NDRG2	-0.667919	-2.27673	-6.50446	5.13599e-08	1.97836e-06	8.26871
DPH3	0.616206	0.915387	6.50431	5.13859e-08	1.97836e-06	8.26822
UXT	0.490419	3.13436	6.49936	5.22732e-08	2.0056e-06	8.25153
ATP6V0B	0.718493	3.77682	6.49925	5.22924e-08	2.0056e-06	8.25117
CSDE1	0.354144	3.72395	6.49838	5.24509e-08	2.00786e-06	8.24822
PKM	0.436024	2.51951	6.49643	5.2805e-08	2.01759e-06	8.24166
NAXD	0.631019	1.07215	6.49476	5.31107e-08	2.02544e-06	8.23603
POP7	0.538372	1.63341	6.49183	5.36504e-08	2.04216e-06	8.22617
RAB10	0.478903	2.76524	6.48436	5.50549e-08	2.09167e-06	8.20097
CELF2	0.419775	2.82776	6.48362	5.51956e-08	2.0924e-06	8.19848
ARL6IP4	-0.720091	2.18726	-6.48317	5.52816e-08	2.0924e-06	8.19696
ELAC2	-0.597657	-1.48337	-6.47876	5.61302e-08	2.11872e-06	8.18211
ALYREF	0.567927	-0.17877	6.47847	5.6187e-08	2.11872e-06	8.18112
HNRNPAB	0.46384	1.57829	6.47368	5.71236e-08	2.15002e-06	8.165
RC3H2	0.360058	-0.593339	6.4696	5.79354e-08	2.17652e-06	8.15124
JTB	0.504143	3.86802	6.4682	5.82168e-08	2.18302e-06	8.14651
CDK14	0.696456	-1.51516	6.46476	5.89126e-08	2.20501e-06	8.13493
CYSTM1	0.797512	3.74198	6.45851	6.01981e-08	2.24895e-06	8.11388
HMG20B	-0.465391	-1.89235	-6.45572	6.07813e-08	2.26655e-06	8.10448
GOLPH3L	0.542065	2.20125	6.45361	6.12263e-08	2.27893e-06	8.09737
PKN1	0.590772	1.52851	6.45133	6.17123e-08	2.29279e-06	8.08966
RPL26L1	0.88903	1.73045	6.44818	6.2386e-08	2.31356e-06	8.07907
KCNE3	0.999745	-0.374105	6.4472	6.25994e-08	2.31721e-06	8.07574
PHKA2	0.55042	0.0826945	6.4446	6.31646e-08	2.33385e-06	8.06698
VAMP7	0.626635	1.85338	6.43866	6.44741e-08	2.37788e-06	8.04697
DDX39A	0.557405	1.9782	6.43594	6.50835e-08	2.39598e-06	8.0378
INTS6	0.608921	-0.419225	6.43394	6.55338e-08	2.40816e-06	8.03108
DECR2	0.685637	-1.10299	6.4329	6.57691e-08	2.41241e-06	8.02759
CD86	0.658658	1.49078	6.42986	6.64643e-08	2.43349e-06	8.01733
ZNF566	-1.19889	-3.44012	-6.42768	6.69673e-08	2.44746e-06	8.00998
FAM160B2	-0.451113	-2.20504	-6.42608	6.73387e-08	2.45658e-06	8.00459
SPG21	0.452748	0.50032	6.42192	6.83129e-08	2.48762e-06	7.99059
UBR7	0.44298	1.08576	6.41948	6.88916e-08	2.50418e-06	7.98236
POMGNT1	0.378673	-3.89762	6.41392	7.0228e-08	2.54816e-06	7.96363
ERLIN1	0.802165	-0.298889	6.41115	7.09048e-08	2.5681e-06	7.95428
CSTA	0.827175	4.47649	6.40837	7.15892e-08	2.58825e-06	7.94491
FAT3	-0.713657	-5.0801	-6.40498	7.24317e-08	2.61402e-06	7.93351
ZNF586	0.672413	0.25851	6.40377	7.27355e-08	2.6203e-06	7.92943
FXYD6	0.776664	0.570529	6.403	7.29288e-08	2.62258e-06	7.92684
VMP1	0.781885	2.29626	6.40019	7.36421e-08	2.64351e-06	7.91735
RBX1	0.710629	1.64349	6.39772	7.42715e-08	2.66137e-06	7.90906
LIX1	-1.11981	-3.38124	-6.39536	7.48814e-08	2.67847e-06	7.90108
DND1	0.457182	0.957049	6.39073	7.60878e-08	2.7168e-06	7.8855
MTF1	0.538774	1.22296	6.38554	7.74638e-08	2.75701e-06	7.86803
DHX16	0.455845	2.12651	6.38546	7.74871e-08	2.75701e-06	7.86774
RETREG3	-0.432992	3.44764	-6.38479	7.76668e-08	2.75854e-06	7.86548
ACSM5	-0.658814	-4.29296	-6.37669	7.98717e-08	2.82925e-06	7.83819
BHLHB9	1.00051	-1.45155	6.37644	7.99381e-08	2.82925e-06	7.83738
ARG1	1.24858	-1.4947	6.3747	8.04216e-08	2.84138e-06	7.8315
KIDINS220	0.504732	-0.640834	6.37296	8.09068e-08	2.85352e-06	7.82564
AQP3	-0.631755	0.677383	-6.37143	8.13354e-08	2.86363e-06	7.82049
LOC100129917	-1.27642	-3.06393	-6.36971	8.18213e-08	2.87572e-06	7.81468
AP3M1	0.47462	0.738003	6.36696	8.26018e-08	2.8981e-06	7.80543
GK	0.792128	1.71864	6.36555	8.30046e-08	2.90315e-06	7.80068
KCNE1	0.819909	-2.88013	6.36545	8.30336e-08	2.90315e-06	7.80034
MED23	0.651196	-1.01195	6.36471	8.32455e-08	2.90553e-06	7.79786
PGK1	0.404025	2.78573	6.36351	8.3591e-08	2.91255e-06	7.79382
ZNF615	0.703196	0.498326	6.36114	8.42791e-08	2.93146e-06	7.78583
SLC39A1	0.481237	-0.774664	6.36013	8.45744e-08	2.93317e-06	7.78242
SPTLC2	0.616443	0.511366	6.35986	8.46527e-08	2.93317e-06	7.78152
NAIF1	0.463615	-1.32033	6.35948	8.47644e-08	2.93317e-06	7.78023
RLF	0.663583	1.62296	6.35707	8.54719e-08	2.95137e-06	7.77213
OST4	0.564925	3.33324	6.3567	8.55829e-08	2.95137e-06	7.77087
TBC1D13	0.455193	0.83015	6.35305	8.66674e-08	2.98367e-06	7.75859
GPR141	1.13936	-2.38294	6.35253	8.68256e-08	2.98402e-06	7.75681
TM9SF1	0.522693	-0.716008	6.34903	8.78806e-08	3.01514e-06	7.74504
HCP5	0.571625	3.0439	6.34639	8.86868e-08	3.03741e-06	7.73614
FNDC3B	0.697946	-0.443342	6.34556	8.89416e-08	3.03741e-06	7.73334
ARID5A	0.693556	1.44319	6.34543	8.89815e-08	3.03741e-06	7.73291
PPP3R1	0.728683	2.4043	6.33832	9.11923e-08	3.10763e-06	7.70899
CHIC2	0.717624	1.2646	6.32887	9.42205e-08	3.20541e-06	7.67715
CLEC1A	0.993986	-1.16417	6.3265	9.49953e-08	3.22632e-06	7.66916
TOR4A	0.359104	0.9579	6.32421	9.57509e-08	3.24652e-06	7.66144
ZFYVE16	0.522446	-1.20512	6.32333	9.60419e-08	3.25092e-06	7.65848
MTFMT	0.775553	0.402804	6.32071	9.69133e-08	3.27492e-06	7.64968
OSER1	0.481023	1.91688	6.31894	9.75094e-08	3.28956e-06	7.6437
TFAP4	0.869418	-2.6871	6.31313	9.94862e-08	3.33753e-06	7.62414
EZH1	0.524201	0.00774152	6.31311	9.94925e-08	3.33753e-06	7.62408
CANX	0.484454	2.24855	6.31287	9.9575e-08	3.33753e-06	7.62327
LOC101928940	-0.662128	-5.31689	-6.31282	9.95933e-08	3.33753e-06	7.6231
VIM	0.552382	2.30368	6.30954	1.00727e-07	3.36994e-06	7.61206
PSMC3IP	0.40647	2.81839	6.30783	1.01324e-07	3.38428e-06	7.60631
MX2	0.725729	3.44995	6.30547	1.02153e-07	3.40634e-06	7.59836
TMEM259	-0.388936	-1.50579	-6.30498	1.02326e-07	3.40648e-06	7.59671
ACTR3C	1.00939	-3.02405	6.30212	1.03343e-07	3.43465e-06	7.58708
DNAJC3	0.73012	0.0244074	6.30025	1.04012e-07	3.44754e-06	7.58079
ZNF592	0.553807	1.03829	6.30006	1.04081e-07	3.44754e-06	7.58014
KDM5B	0.49085	-1.3709	6.29961	1.04243e-07	3.44754e-06	7.57862
METTL25	0.653259	1.29649	6.29882	1.04528e-07	3.45131e-06	7.57596
SNRNP40	0.567063	0.932573	6.29663	1.05323e-07	3.47186e-06	7.56858
TIMM44	-0.382753	-1.34457	-6.2942	1.0621e-07	3.49541e-06	7.5604
DPH2	0.52979	-0.11953	6.29153	1.07194e-07	3.52204e-06	7.55142
CALHM2	0.898189	0.533476	6.28986	1.07811e-07	3.53656e-06	7.54582
FIG4	0.48538	1.82304	6.28686	1.08935e-07	3.56763e-06	7.53572
PEG3-AS1	-1.14142	-3.41973	-6.28304	1.10383e-07	3.60917e-06	7.52285
C1QC	1.31992	-3.20824	6.28257	1.10562e-07	3.6092e-06	7.52127
MSRB2	0.823301	-0.420646	6.28153	1.1096e-07	3.61632e-06	7.51777
KCNJ15	1.07969	1.78345	6.27981	1.1162e-07	3.62745e-06	7.51199
LILRA5	1.00272	0.107548	6.27971	1.11661e-07	3.62745e-06	7.51163
ATG14	0.477519	2.20344	6.27778	1.12408e-07	3.64584e-06	7.50514
ZBED5-AS1	0.402909	1.91753	6.27406	1.13862e-07	3.68259e-06	7.49261
CXCR5	-0.574581	-1.51681	-6.27352	1.14072e-07	3.68259e-06	7.49081
EVI2B	0.493174	4.3222	6.27348	1.14088e-07	3.68259e-06	7.49068
VARS2	0.593264	0.172459	6.2654	1.17319e-07	3.7808e-06	7.46347
ANXA5	0.614059	2.80088	6.26332	1.18166e-07	3.80204e-06	7.45645
PA2G4	0.582314	1.45323	6.26104	1.19099e-07	3.82469e-06	7.44879
ARL6IP1	0.417585	3.22443	6.26067	1.19249e-07	3.82469e-06	7.44756
UGP2	0.384628	1.89697	6.25969	1.19657e-07	3.83167e-06	7.44424
CNOT10	0.44731	1.35675	6.25844	1.20173e-07	3.84209e-06	7.44005
CMC2	0.670449	1.72105	6.25776	1.20454e-07	3.84501e-06	7.43776
MAP4K4	0.553021	1.89476	6.25653	1.20969e-07	3.85535e-06	7.43361
RABIF	0.398993	0.375975	6.25461	1.21772e-07	3.87481e-06	7.42716
NDUFB3	1.05577	2.00168	6.25385	1.22091e-07	3.87883e-06	7.42462
ZNF776	0.599004	-0.981556	6.25112	1.2325e-07	3.90946e-06	7.41541
F11R	0.655198	1.38228	6.25067	1.23442e-07	3.90946e-06	7.41389
LEMD2	-0.478718	-2.46118	-6.24891	1.24193e-07	3.92707e-06	7.40798
TCTA	0.47422	1.66183	6.24552	1.25657e-07	3.9655e-06	7.39656
GRB10	1.04319	-1.08169	6.24519	1.25802e-07	3.9655e-06	7.39544
ANKRD20A12P	-0.660987	-3.62646	-6.23811	1.28912e-07	4.05722e-06	7.37164
ZYG11B	0.671512	0.55184	6.23329	1.31077e-07	4.11894e-06	7.35541
MAP3K5	0.566129	1.96207	6.22414	1.35286e-07	4.24413e-06	7.32462
ACAP3	0.589569	-1.39347	6.22372	1.35482e-07	4.24413e-06	7.32321
C1orf122	0.588911	0.620073	6.21927	1.37577e-07	4.30308e-06	7.30825
FAM89B	0.670538	1.69427	6.21841	1.3799e-07	4.3093e-06	7.30534
FAM102B	0.448103	-1.38566	6.21485	1.39694e-07	4.35577e-06	7.29338
UBE2D2	0.368089	1.90787	6.21308	1.40552e-07	4.37577e-06	7.28741
DSG2-AS1	-0.626848	-4.80741	-6.2005	1.46789e-07	4.56149e-06	7.24511
UBE2R2	0.494308	2.98136	6.20015	1.4697e-07	4.56149e-06	7.24391
SPIB	-0.79036	-1.12128	-6.19722	1.48464e-07	4.6008e-06	7.23406
CARD8-AS1	0.947142	0.710202	6.196	1.49086e-07	4.61299e-06	7.22998
TRIP4	0.535605	1.20138	6.19029	1.52056e-07	4.69767e-06	7.21077
DPY19L3	0.754772	1.72819	6.18548	1.54601e-07	4.76899e-06	7.1946
LINC01527	-1.2958	-4.94874	-6.18487	1.54931e-07	4.77188e-06	7.19252
PCNX1	0.687294	-0.140067	6.18429	1.55242e-07	4.77417e-06	7.19057
TUBA4A	0.601388	4.38434	6.17901	1.58093e-07	4.85019e-06	7.17284
RNASE6	0.685672	4.03729	6.17851	1.58366e-07	4.85019e-06	7.17116
FBXO30	0.78431	-0.390471	6.17839	1.58435e-07	4.85019e-06	7.17073
TRIM21	0.679605	3.1188	6.17458	1.60534e-07	4.90698e-06	7.15792
SLC39A7	0.46431	0.448474	6.17373	1.61001e-07	4.91381e-06	7.15509
VAPA	0.586994	0.293034	6.16745	1.64531e-07	5.01397e-06	7.13396
CDS2	0.547997	1.55844	6.16244	1.67399e-07	5.09367e-06	7.11712
RHOF	-0.479797	-0.353022	-6.16044	1.68563e-07	5.12137e-06	7.11037
GABARAPL2	0.553026	4.07424	6.15861	1.6963e-07	5.14605e-06	7.10422
ARRDC4	0.848575	1.0582	6.15742	1.70327e-07	5.15944e-06	7.10023
DOK3	0.578576	2.00436	6.15372	1.72514e-07	5.21784e-06	7.0878
SNX27	0.619046	1.25071	6.14759	1.76207e-07	5.32157e-06	7.06717
GOLGA5	0.426362	0.83941	6.14611	1.77105e-07	5.34068e-06	7.06222
UQCRQ	1.07918	1.31128	6.14256	1.79291e-07	5.39855e-06	7.05027
DRAP1	-0.688892	2.04669	-6.14129	1.80077e-07	5.40439e-06	7.04601
ALKBH6	0.816406	-0.146706	6.14102	1.80243e-07	5.40439e-06	7.04512
ATPAF1	0.49359	0.7164	6.14095	1.80289e-07	5.40439e-06	7.04486
MRPL41	-0.685127	1.13156	-6.14009	1.80827e-07	5.40605e-06	7.04197
DEDD	0.390765	1.02085	6.14	1.8088e-07	5.40605e-06	7.04168
AP3S1	0.53533	2.76426	6.13699	1.82769e-07	5.45441e-06	7.03156
CD59	0.650205	0.985226	6.1334	1.85048e-07	5.51182e-06	7.01949
CIDEB	0.926878	1.53305	6.1331	1.85239e-07	5.51182e-06	7.01848
SNTB2	0.36823	-1.35255	6.13061	1.86838e-07	5.54467e-06	7.01011
LONRF1	0.45903	-0.925064	6.13052	1.86893e-07	5.54467e-06	7.00983
TMEM208	0.545658	1.17166	6.12946	1.8758e-07	5.5569e-06	7.00625
HCCS	0.437497	0.515768	6.12856	1.88167e-07	5.56611e-06	7.00321
CDIPT	0.519876	2.82174	6.12791	1.88585e-07	5.57029e-06	7.00105
FGF20	-0.9303	-4.46338	-6.12494	1.9053e-07	5.60884e-06	6.99105
GABPB1	0.550551	0.237333	6.12486	1.90582e-07	5.60884e-06	6.99079
VDAC2	0.433405	3.29451	6.12464	1.90724e-07	5.60884e-06	6.99006
TMEM216	0.594182	1.95825	6.12276	1.91965e-07	5.63713e-06	6.98375
FCGRT	0.540369	3.59183	6.11987	1.93893e-07	5.68546e-06	6.97401
CCDC43	0.713258	0.877968	6.11708	1.95769e-07	5.73215e-06	6.96463
LOC441666	-0.590417	-5.15469	-6.1166	1.96093e-07	5.73329e-06	6.96303
TM6SF1	0.826156	1.86418	6.11548	1.96848e-07	5.74705e-06	6.95928
CLIC3	-1.04554	-0.999129	-6.11438	1.97598e-07	5.76062e-06	6.95558
OS9	0.426071	3.02579	6.11253	1.98867e-07	5.78303e-06	6.94934
NRAS	0.653331	0.642685	6.11242	1.9894e-07	5.78303e-06	6.94899
TGFBR3	1.22437	-0.165326	6.1104	2.00332e-07	5.81512e-06	6.94219
AP3D1	-0.447269	0.203661	-6.10696	2.0272e-07	5.8702e-06	6.93066
SLC22A1	1.12104	-0.988093	6.10683	2.02812e-07	5.8702e-06	6.93022
EIF4E2	0.429047	1.77875	6.10479	2.04245e-07	5.90321e-06	6.92336
CHST14	0.50173	-0.181575	6.10265	2.05758e-07	5.93842e-06	6.91617
CASP5	1.30639	0.572605	6.10047	2.07312e-07	5.97472e-06	6.90884
DRAM1	0.702924	1.32811	6.09971	2.0786e-07	5.98197e-06	6.90627
ADAM10	0.571079	1.42547	6.09472	2.1147e-07	6.0772e-06	6.8895
ACTR10	0.493958	2.3819	6.0912	2.14052e-07	6.14266e-06	6.87768
TWIST1	-1.04128	-3.60782	-6.08146	2.21365e-07	6.34348e-06	6.84497
GIPC1	-0.701808	0.0183354	-6.08029	2.22257e-07	6.36002e-06	6.84106
EXOC6	0.739341	-1.12465	6.07835	2.23749e-07	6.39366e-06	6.83454
SUN2	-0.464664	3.01812	-6.07594	2.2562e-07	6.43799e-06	6.82643
ZNF462	-0.543909	-4.20341	-6.0751	2.26269e-07	6.4474e-06	6.82363
DOHH	-0.472949	-2.04184	-6.07445	2.26778e-07	6.45086e-06	6.82145
FDX2	-0.597058	-0.667385	-6.07413	2.2703e-07	6.45086e-06	6.82036
RBM4B	0.485385	1.28026	6.07254	2.28283e-07	6.47732e-06	6.81501
SEC31A	0.377263	2.51861	6.07196	2.28734e-07	6.48101e-06	6.81309
LOC730202	-0.627697	-3.30653	-6.06942	2.30751e-07	6.52899e-06	6.80454
ZMAT3	0.355819	-0.130036	6.06775	2.32079e-07	6.55736e-06	6.79895
TIMP2	0.659474	3.43713	6.06695	2.32725e-07	6.56642e-06	6.79624
BRPF3	0.44725	-2.68489	6.06483	2.34428e-07	6.60524e-06	6.78914
FOXN2	0.486049	1.09392	6.06317	2.35775e-07	6.63393e-06	6.78356
VIPAS39	0.438698	-0.414568	6.05807	2.39961e-07	6.74229e-06	6.76643
RASEF	-0.47315	-2.0437	-6.05708	2.40776e-07	6.75579e-06	6.76313
CWC25	0.598836	0.708062	6.05443	2.42987e-07	6.80835e-06	6.75423
ERCC1	0.431142	1.98724	6.04827	2.48203e-07	6.93969e-06	6.73355
PRELID1	0.528359	3.2789	6.04809	2.48362e-07	6.93969e-06	6.73292
MCMBP	0.6099	-0.521135	6.04687	2.49407e-07	6.95924e-06	6.72884
KIAA2013	0.42162	1.04513	6.04555	2.50547e-07	6.98141e-06	6.72439
KIF1B	0.728305	-0.038313	6.04347	2.52352e-07	7.02201e-06	6.7174
POLR2E	-0.609816	1.06891	-6.04096	2.54539e-07	7.07311e-06	6.709
EMC3-AS1	-0.64525	-0.505976	-6.0393	2.55998e-07	7.10386e-06	6.70344
MDM2	0.647409	-1.34143	6.03687	2.58158e-07	7.15396e-06	6.69526
ALAS1	0.514432	0.760818	6.03076	2.63651e-07	7.29615e-06	6.67476
STAT5B	0.565236	0.964739	6.02752	2.66615e-07	7.36806e-06	6.66388
C1QTNF1-AS1	-0.9614	-4.37751	-6.02575	2.68244e-07	7.39812e-06	6.65795
VWA5A	0.605535	-0.158446	6.02554	2.68436e-07	7.39812e-06	6.65725
SNAPIN	0.525227	1.89334	6.02128	2.72405e-07	7.49383e-06	6.64296
TOR1AIP2	0.466822	-1.25983	6.02102	2.72652e-07	7.49383e-06	6.64208
RBM7	0.566403	0.940944	6.0206	2.73044e-07	7.49441e-06	6.64068
SCO2	0.824241	2.2029	6.01791	2.7559e-07	7.55402e-06	6.63164
SQOR	0.625383	4.04951	6.01662	2.76822e-07	7.5775e-06	6.6273
P2RY13	0.532234	3.87593	6.01582	2.77584e-07	7.58804e-06	6.62463
RNF40	0.482452	-1.53166	6.01487	2.78493e-07	7.6026e-06	6.62144
CUTC	0.490561	1.95543	6.01427	2.79071e-07	7.60808e-06	6.61943
PAK1	0.483829	0.609089	6.01312	2.80184e-07	7.62811e-06	6.61555
SFXN5	0.524438	-2.22514	6.01156	2.81686e-07	7.65479e-06	6.61035
MICAL3	-0.549604	-2.07623	-6.01132	2.81923e-07	7.65479e-06	6.60953
MED26	-0.340549	-0.74463	-6.01027	2.82945e-07	7.65787e-06	6.606
ASB7	0.438382	0.719732	6.01023	2.82982e-07	7.65787e-06	6.60588
BCL2A1	1.21634	3.23618	6.01001	2.83199e-07	7.65787e-06	6.60513
SNX15	0.426763	2.73722	6.00965	2.83555e-07	7.65787e-06	6.60391
ASTE1	0.49639	0.803781	6.00909	2.84097e-07	7.66228e-06	6.60205
ACKR4	-1.09198	-4.16005	-6.00848	2.847e-07	7.66829e-06	6.59998
CDK19	0.566084	0.237376	6.00742	2.85741e-07	7.68604e-06	6.59643
YPEL5	0.458781	3.78621	6.00498	2.88151e-07	7.74054e-06	6.58826
CASP8	0.487549	-0.374441	5.99991	2.93229e-07	7.8665e-06	6.57125
PRR13	0.458873	3.99783	5.9989	2.94252e-07	7.88052e-06	6.56786
PGAP6	0.555117	1.17045	5.99862	2.94533e-07	7.88052e-06	6.56693
ATXN7	0.572141	1.10615	5.99783	2.95337e-07	7.88471e-06	6.56428
GALNT7	0.580618	1.50661	5.9977	2.95471e-07	7.88471e-06	6.56384
GPR160	0.846718	1.23872	5.99635	2.9685e-07	7.91102e-06	6.55931
ATP6AP1	0.477484	2.40677	5.99478	2.98455e-07	7.94331e-06	6.55406
ALX3	-0.7017	-3.30667	-5.99213	3.01192e-07	8.0056e-06	6.54517
NRDC	0.593427	2.2462	5.99107	3.02302e-07	8.02452e-06	6.54159
ZNF257	-1.12151	-4.40208	-5.99021	3.03197e-07	8.03771e-06	6.53871
AGTPBP1	0.554434	1.76283	5.98566	3.07982e-07	8.1452e-06	6.52347
ZNF438	0.920279	-0.284752	5.98559	3.08059e-07	8.1452e-06	6.52323
COMMD3	0.731515	2.06908	5.9836	3.10179e-07	8.17817e-06	6.51655
NASP	0.606042	-0.203794	5.98341	3.10381e-07	8.17817e-06	6.51592
LRTOMT	0.481533	-1.54535	5.98328	3.10523e-07	8.17817e-06	6.51547
TCOF1	-0.359125	-1.45003	-5.98283	3.11008e-07	8.18028e-06	6.51395
PCTP	0.685847	2.18891	5.98095	3.13027e-07	8.22267e-06	6.50765
CNOT3	-0.382616	-1.15393	-5.97737	3.16906e-07	8.30783e-06	6.49567
SFN	0.693041	-2.5246	5.9772	3.17093e-07	8.30783e-06	6.49509
HNRNPLL	0.624119	-0.652952	5.97344	3.21228e-07	8.39985e-06	6.48248
PLCG1	-0.553913	0.221253	-5.97325	3.21438e-07	8.39985e-06	6.48185
ST20	0.585464	2.61189	5.97284	3.21891e-07	8.40082e-06	6.48047
VMA21	0.611753	-1.46756	5.97237	3.22417e-07	8.40367e-06	6.47889
SERINC3	0.453159	3.02956	5.97126	3.23653e-07	8.4249e-06	6.47516
CD19	-1.07147	-0.260987	-5.97089	3.24067e-07	8.4249e-06	6.47392
DCTN3	0.421823	2.71911	5.9699	3.25176e-07	8.44286e-06	6.47059
POLE4	0.549829	-1.32804	5.96747	3.27899e-07	8.4848e-06	6.46248
MIB2	0.419723	-1.42568	5.96745	3.27932e-07	8.4848e-06	6.46238
MAPRE2	0.339337	-0.798869	5.96734	3.28053e-07	8.4848e-06	6.46202
LINC02241	-0.650395	-4.70351	-5.96275	3.33279e-07	8.60893e-06	6.44664
GBP2	0.60023	3.22962	5.95921	3.37369e-07	8.70342e-06	6.43477
ATF5	-0.457933	-1.40208	-5.95312	3.44512e-07	8.87637e-06	6.41437
ITPRIP	0.70399	1.06376	5.95273	3.44986e-07	8.87724e-06	6.41304
BIRC2	0.819526	2.22997	5.94876	3.49735e-07	8.98797e-06	6.39973
TPST2	0.531235	3.39648	5.94579	3.53327e-07	9.06872e-06	6.38979
DYNLT1	0.578245	3.46712	5.94537	3.53839e-07	9.07033e-06	6.38838
WAPL	0.448889	0.204446	5.94255	3.57291e-07	9.14718e-06	6.37893
TSPAN3	-0.66001	-1.58239	-5.94182	3.58184e-07	9.15842e-06	6.3765
KDM7A	0.607323	1.78585	5.9398	3.60692e-07	9.2109e-06	6.36971
SUMF1	0.534217	2.15061	5.93517	3.66489e-07	9.33588e-06	6.35419
VPS51	0.539182	2.8687	5.93515	3.66512e-07	9.33588e-06	6.35413
STRADA	0.399731	-0.0395424	5.93412	3.67808e-07	9.35708e-06	6.3507
ATXN2L	-0.529835	-2.14221	-5.93305	3.69171e-07	9.37992e-06	6.3471
TMEM60	0.449917	1.55336	5.93042	3.72532e-07	9.45341e-06	6.33828
PRTG	-0.683612	-4.7329	-5.92974	3.734e-07	9.46354e-06	6.33601
CANT1	0.573388	1.05777	5.92844	3.75071e-07	9.49396e-06	6.33167
CCR1	0.648185	2.68113	5.92703	3.769e-07	9.52831e-06	6.32693
STRN	0.400082	-0.462102	5.92551	3.78882e-07	9.56642e-06	6.32183
DES	-0.550318	-3.39022	-5.92373	3.81209e-07	9.61314e-06	6.31587
TMUB1	0.59941	-0.729705	5.92269	3.82577e-07	9.63559e-06	6.31239
SERPINB8	0.727656	-2.47953	5.91773	3.89163e-07	9.78925e-06	6.29578
TMEM59	0.540558	1.94427	5.91177	3.97223e-07	9.97954e-06	6.27583
TMEM38A	0.801195	-1.56334	5.90909	4.00908e-07	1.00596e-05	6.26685
PIAS2	0.492875	-1.76294	5.90837	4.01907e-07	1.00721e-05	6.26443
STX12	0.42058	2.2581	5.90742	4.03225e-07	1.00926e-05	6.26124
LOC100505841	-0.927596	-4.18927	-5.90105	4.12159e-07	1.03035e-05	6.23992
STAT5A	0.520515	2.10519	5.90022	4.13337e-07	1.03201e-05	6.23714
ZEB1	0.566064	-1.5128	5.89907	4.14976e-07	1.03427e-05	6.23329
PPP2R5E	0.408006	1.09455	5.89861	4.15635e-07	1.03427e-05	6.23175
CSTF1	0.390351	0.68461	5.89823	4.16184e-07	1.03427e-05	6.23046
COPB2	0.41604	3.14079	5.89815	4.1629e-07	1.03427e-05	6.23021
TLR2	0.634753	3.722	5.89629	4.18969e-07	1.03964e-05	6.22397
S1PR3	0.651096	-2.31272	5.89315	4.23511e-07	1.04962e-05	6.21348
ENOPH1	-0.574661	-1.38403	-5.89164	4.25721e-07	1.0538e-05	6.20842
CCM2L	0.535333	-4.89139	5.89046	4.27453e-07	1.05679e-05	6.20447
LRP3	0.47476	-2.03154	5.88847	4.30397e-07	1.06277e-05	6.19779
SETD3	0.407974	-0.455765	5.8875	4.31838e-07	1.06502e-05	6.19454
ACP5	-0.824905	-0.963769	-5.8854	4.3496e-07	1.07141e-05	6.18753
RAB32	0.67061	0.742006	5.88462	4.36124e-07	1.07297e-05	6.18493
SSR1	0.342503	2.26286	5.8839	4.37211e-07	1.07434e-05	6.18251
PHBP19	-0.688259	-1.93513	-5.88096	4.41655e-07	1.08393e-05	6.17267
ACSL4	0.741866	-0.399523	5.87855	4.45332e-07	1.09058e-05	6.1646
FTH1P5	0.514057	4.42597	5.87848	4.45443e-07	1.09058e-05	6.16436
FBXL12	-0.393956	-1.45378	-5.87401	4.52342e-07	1.10613e-05	6.14941
TBPL1	0.495645	2.07745	5.87256	4.54604e-07	1.11031e-05	6.14456
PSLNR	-0.92014	-4.50435	-5.87112	4.56862e-07	1.11448e-05	6.13974
PELP1	-0.492677	0.414623	-5.8702	4.58311e-07	1.11566e-05	6.13666
PURA	-0.471499	-0.219855	-5.87011	4.58452e-07	1.11566e-05	6.13636
GPD2	0.468678	-0.349233	5.86923	4.59837e-07	1.11768e-05	6.13342
ORMDL2	0.443066	2.48811	5.86884	4.60455e-07	1.11784e-05	6.13211
GAPVD1	0.403587	0.938646	5.86644	4.64283e-07	1.12577e-05	6.12406
LRG1	0.961684	2.34788	5.86131	4.72547e-07	1.14395e-05	6.1069
SMARCD3	0.452882	-0.673132	5.86079	4.73395e-07	1.14395e-05	6.10515
MAP3K20	0.668442	-0.740691	5.86073	4.7348e-07	1.14395e-05	6.10498
PEX19	0.494045	-0.0961002	5.85868	4.76829e-07	1.15066e-05	6.09812
RAB11A	0.49864	1.67419	5.85614	4.81022e-07	1.15939e-05	6.08961
SELENOT	0.649978	1.57839	5.84793	4.948e-07	1.19118e-05	6.06213
PPFIA1	0.571251	-0.955403	5.84608	4.97956e-07	1.19735e-05	6.05595
ZMPSTE24	0.443513	3.22135	5.84261	5.03929e-07	1.21027e-05	6.04435
CLDN9	0.719299	-1.44974	5.84093	5.06846e-07	1.21583e-05	6.03874
PBX3	0.544191	0.355985	5.83992	5.08613e-07	1.21809e-05	6.03535
VPS8	0.63473	-1.54067	5.8397	5.08997e-07	1.21809e-05	6.03462
AMPD2	0.614002	3.6209	5.83558	5.1625e-07	1.23399e-05	6.02086
LOC400499	0.893788	1.30111	5.83106	5.24337e-07	1.25183e-05	6.00574
GOT2	0.464125	1.76772	5.82816	5.29598e-07	1.2629e-05	5.99603
FAF1	0.49295	-1.66578	5.82482	5.35706e-07	1.27595e-05	5.98488
SRGAP2C	-0.560203	-0.360331	-5.82236	5.40258e-07	1.28528e-05	5.97665
COQ2	0.559338	-0.154889	5.81773	5.48924e-07	1.30436e-05	5.96117
SLC2A3	0.709745	3.16995	5.81348	5.57004e-07	1.322e-05	5.94696
LINC02712	-0.801866	-5.18825	-5.81205	5.5974e-07	1.32693e-05	5.94219
BICDL1	-0.383165	-1.52642	-5.81074	5.62268e-07	1.32952e-05	5.93781
ZNF622	0.459397	2.09402	5.81048	5.62764e-07	1.32952e-05	5.93695
ARHGAP26	0.604627	0.583737	5.81046	5.62809e-07	1.32952e-05	5.93687
NME8	1.08826	1.46829	5.80772	5.68132e-07	1.34053e-05	5.92772
SLC26A6	-0.677451	-1.79198	-5.80641	5.70701e-07	1.34473e-05	5.92333
CARD16	0.963394	-1.49194	5.80613	5.71246e-07	1.34473e-05	5.9224
IER5	-0.476087	2.31201	-5.80431	5.74832e-07	1.35159e-05	5.91632
MYD88	0.480616	4.19343	5.80214	5.79136e-07	1.36013e-05	5.90906
RITA1	0.531688	-0.905774	5.80065	5.82113e-07	1.36553e-05	5.90408
ST20-AS1	0.884769	1.11584	5.79385	5.95869e-07	1.39617e-05	5.88137
ARAP3	0.528587	-0.583442	5.79004	6.03724e-07	1.41294e-05	5.86863
ZMAT2	0.623401	2.5285	5.78673	6.10609e-07	1.4274e-05	5.8576
SCCPDH	0.58462	0.170255	5.7859	6.1237e-07	1.42826e-05	5.8548
FKBP5	0.891964	2.53799	5.78588	6.12397e-07	1.42826e-05	5.85476
SLC16A1	0.511221	-1.62219	5.78535	6.1352e-07	1.42828e-05	5.85298
CDC37	-0.473886	1.61645	-5.78521	6.13821e-07	1.42828e-05	5.8525
SLC35D1	0.51475	-1.22084	5.78468	6.14925e-07	1.42921e-05	5.85075
MAZ	-0.346924	-0.579445	-5.78365	6.17104e-07	1.43262e-05	5.84732
COMTD1	0.510826	0.280367	5.7831	6.18285e-07	1.43288e-05	5.84546
ADGRE3	0.790693	2.76243	5.78293	6.18637e-07	1.43288e-05	5.8449
GPAA1	0.412701	0.634132	5.78229	6.20006e-07	1.4344e-05	5.84275
RPL22L1	1.33468	0.0337943	5.78027	6.24311e-07	1.44271e-05	5.83602
GORASP2	0.351773	1.97779	5.77975	6.2544e-07	1.44366e-05	5.83427
CSNK1A1	0.395567	0.424029	5.77883	6.27417e-07	1.44657e-05	5.8312
ACOT9	0.443942	2.87664	5.77766	6.29931e-07	1.45049e-05	5.82731
ATP5PD	0.426218	0.92549	5.77738	6.30556e-07	1.45049e-05	5.82635
CNIH1	0.597918	0.616856	5.77297	6.40165e-07	1.47092e-05	5.81164
GAB2	0.774784	2.14174	5.77142	6.43578e-07	1.47708e-05	5.80647
SUDS3	0.40629	2.72659	5.77072	6.45136e-07	1.47773e-05	5.80412
UBE3D	-0.726696	-3.30169	-5.77063	6.45324e-07	1.47773e-05	5.80384
MRNIP	-0.578242	0.797679	-5.76995	6.46832e-07	1.4795e-05	5.80157
STX16	0.403991	0.458093	5.76627	6.55064e-07	1.49663e-05	5.78927
SAFB	-0.31383	0.591688	-5.76443	6.59228e-07	1.50359e-05	5.78311
MPZL2	0.951313	-1.37698	5.76426	6.59598e-07	1.50359e-05	5.78256
EIF4A3	0.360489	2.83542	5.76234	6.63971e-07	1.51056e-05	5.77614
PMEPA1	-0.666015	-1.80031	-5.76226	6.64154e-07	1.51056e-05	5.77587
ACPP	0.657199	0.0619465	5.75921	6.71135e-07	1.52472e-05	5.76571
TRAM1	0.425333	2.50917	5.75878	6.72128e-07	1.52526e-05	5.76427
VTI1A	0.364031	-0.0456225	5.75584	6.78944e-07	1.53889e-05	5.75446
KCMF1	0.351484	0.784929	5.75553	6.79662e-07	1.53889e-05	5.75343
MPZL3	0.437885	-0.545686	5.74973	6.93333e-07	1.56808e-05	5.73407
SIPA1L2	0.859602	0.205137	5.74749	6.98695e-07	1.57844e-05	5.72658
MED8	0.372412	0.99284	5.74191	7.12206e-07	1.60716e-05	5.70796
TRIM26	0.413185	1.22809	5.73732	7.23515e-07	1.63086e-05	5.69265
ZBTB22	0.546685	-0.353291	5.7326	7.35327e-07	1.65564e-05	5.6769
ARF3	0.544069	1.54397	5.73215	7.36451e-07	1.65632e-05	5.67542
ZNF18	0.51408	1.97382	5.73127	7.38687e-07	1.6595e-05	5.67247
ARSB	0.526442	-2.47348	5.73065	7.40248e-07	1.66115e-05	5.67042
CBFB	0.320392	1.02413	5.72693	7.49759e-07	1.67996e-05	5.65801
UBXN4	0.374143	0.28335	5.72673	7.50296e-07	1.67996e-05	5.65731
NPEPPS	0.440282	2.72827	5.72609	7.51938e-07	1.68177e-05	5.65519
ARHGAP4	0.555717	1.13354	5.72361	7.58368e-07	1.6927e-05	5.64691
RPS21	0.646311	2.65193	5.72355	7.58503e-07	1.6927e-05	5.64674
RAB27A	0.549478	3.00294	5.72216	7.62132e-07	1.69865e-05	5.6421
SLC7A7	0.440695	3.84501	5.72184	7.62971e-07	1.69865e-05	5.64103
CYTH1	-0.469939	1.33556	-5.72157	7.63694e-07	1.69865e-05	5.64011
GARS1	0.402498	2.92375	5.7205	7.66492e-07	1.703e-05	5.63655
INPP4A	0.286125	1.40593	5.71947	7.69214e-07	1.70716e-05	5.63311
TRPV2	-0.57883	-0.926841	-5.7153	7.80288e-07	1.72868e-05	5.61921
SHOC2	0.488234	3.24972	5.71499	7.81116e-07	1.72868e-05	5.61818
ZNF160	-0.50296	-1.98036	-5.71486	7.81479e-07	1.72868e-05	5.61773
SOAT1	0.462136	1.72149	5.71447	7.82517e-07	1.729e-05	5.61644
DTX3L	0.46224	3.43699	5.71416	7.83336e-07	1.729e-05	5.61542
RAP2B	0.411673	0.117662	5.71346	7.85223e-07	1.7299e-05	5.61309
UBE2J1	0.551692	1.03279	5.71337	7.85459e-07	1.7299e-05	5.61279
SENP1	0.494573	-1.17606	5.712	7.8916e-07	1.73446e-05	5.60822
PPP1R18	0.595177	2.54997	5.71197	7.89252e-07	1.73446e-05	5.60811
COX15	0.359933	0.381914	5.70728	8.02063e-07	1.7607e-05	5.59246
GIMAP1	-0.413129	0.910018	-5.70424	8.10467e-07	1.77721e-05	5.58233
GNRHR2	-0.927872	-0.628691	-5.70152	8.18051e-07	1.7919e-05	5.57328
GOLPH3	0.658204	1.78676	5.69907	8.24947e-07	1.80504e-05	5.56512
SUOX	0.454769	-0.506083	5.69865	8.26152e-07	1.80572e-05	5.5637
SPRED2	0.395326	-3.392	5.69745	8.29557e-07	1.8112e-05	5.5597
BTBD19	0.484849	-2.36512	5.69513	8.36169e-07	1.82366e-05	5.55199
NFAT5	0.645331	-0.409119	5.69394	8.39596e-07	1.82916e-05	5.54801
DDIT3	0.64762	0.338372	5.68891	8.54211e-07	1.85899e-05	5.53124
WDR74	-0.423892	-0.324927	-5.68843	8.556e-07	1.86001e-05	5.52966
ELP4	0.545122	0.504502	5.68414	8.68287e-07	1.88556e-05	5.51535
SMIM12	0.413812	0.230331	5.68289	8.72015e-07	1.89162e-05	5.51119
AURKA	0.514758	-1.7401	5.68183	8.75175e-07	1.89643e-05	5.50768
PXK	0.60908	-0.0908041	5.67816	8.86247e-07	1.91836e-05	5.49546
GOLGA8A	-0.589679	2.48469	-5.67631	8.91886e-07	1.9285e-05	5.4893
QSOX1	0.761254	-0.970764	5.67455	8.97303e-07	1.93734e-05	5.48341
ZNF142	0.417692	-0.509142	5.67436	8.97893e-07	1.93734e-05	5.48277
MFAP1	0.510999	1.254	5.67247	9.03706e-07	1.9478e-05	5.4765
RRM2B	0.891777	1.8044	5.67123	9.07579e-07	1.95405e-05	5.47235
SYMPK	-0.390169	-1.32933	-5.66947	9.13044e-07	1.96373e-05	5.46651
LINC01089	-0.415207	-2.70751	-5.66716	9.20297e-07	1.97722e-05	5.45882
GDPD3	0.616317	1.51837	5.66465	9.28273e-07	1.99223e-05	5.45044
ENTPD1-AS1	-0.499238	-2.51892	-5.66395	9.30489e-07	1.99487e-05	5.44812
CD28	-0.702914	-1.57481	-5.66267	9.34576e-07	2.0015e-05	5.44386
KLHL26	0.551982	-1.63253	5.66233	9.35671e-07	2.00172e-05	5.44272
ZDHHC6	0.452814	1.87012	5.6604	9.41882e-07	2.01287e-05	5.4363
ZNF564	0.433282	1.29135	5.65879	9.47083e-07	2.02185e-05	5.43095
NDUFB6	0.600266	0.811961	5.65597	9.56291e-07	2.03935e-05	5.42154
NAGA	0.432992	0.921001	5.65216	9.6885e-07	2.06395e-05	5.40887
CCDC17	0.939481	-0.0358437	5.65149	9.71075e-07	2.06651e-05	5.40664
PDXDC1	-0.572783	-3.79164	-5.65081	9.73331e-07	2.06912e-05	5.40438
HMCES	-0.455664	1.10918	-5.65039	9.74722e-07	2.0699e-05	5.40299
CERS4	-0.598349	-1.623	-5.64864	9.80609e-07	2.08021e-05	5.39714
SFSWAP	-0.442388	0.199175	-5.64804	9.82626e-07	2.0823e-05	5.39515
LINC00566	-1.12894	-4.32094	-5.64741	9.84724e-07	2.08456e-05	5.39308
EIF3G	-0.450957	3.32481	-5.64609	9.89205e-07	2.09024e-05	5.38866
NSDHL	0.381484	0.0645098	5.646	9.89521e-07	2.09024e-05	5.38835
MAP1S	0.598912	-0.061766	5.64547	9.91289e-07	2.09024e-05	5.38662
RIPK1	0.438037	-0.115402	5.64531	9.91862e-07	2.09024e-05	5.38606
NIN	0.400031	0.601106	5.64509	9.92589e-07	2.09024e-05	5.38535
STAM	0.561808	0.833952	5.64186	1.00363e-06	2.11129e-05	5.3746
NFKB1	0.474824	1.8628	5.6384	1.01561e-06	2.13427e-05	5.36307
IMPDH1	0.827791	0.991773	5.63574	1.02488e-06	2.1515e-05	5.35424
RICTOR	0.814433	0.881679	5.63489	1.02789e-06	2.15557e-05	5.3514
FAM200B	0.682077	0.841574	5.63303	1.03446e-06	2.1671e-05	5.3452
KLHL12	0.368206	0.162832	5.63267	1.03571e-06	2.16747e-05	5.34403
LRP5L	0.616533	0.231377	5.62967	1.04641e-06	2.18495e-05	5.33404
DHX40	0.482494	1.33535	5.62962	1.04658e-06	2.18495e-05	5.33388
PSMC1	0.369851	3.3226	5.62942	1.04731e-06	2.18495e-05	5.33321
POLR2I	0.586826	1.96598	5.62729	1.05499e-06	2.19869e-05	5.32611
CAMTA2	0.630862	0.392421	5.62526	1.06233e-06	2.21067e-05	5.31938
CAST	0.568853	1.0878	5.62499	1.06332e-06	2.21067e-05	5.31847
SPRY3	0.829087	-2.19133	5.62475	1.06418e-06	2.21067e-05	5.31768
C2orf76	0.876267	0.134068	5.6245	1.06512e-06	2.21067e-05	5.31683
CHMP2A	0.54538	3.60885	5.62199	1.0743e-06	2.22744e-05	5.30849
GPCPD1	0.550957	2.27139	5.61956	1.08328e-06	2.24375e-05	5.3004
CD72	-0.809334	-0.326235	-5.61745	1.09112e-06	2.25766e-05	5.2934
CCDC88B	0.540916	2.03248	5.61644	1.09489e-06	2.261e-05	5.29005
H4C8	1.05009	-1.30467	5.61642	1.09497e-06	2.261e-05	5.28998
ABCA1	0.843725	-1.88726	5.61533	1.09906e-06	2.26712e-05	5.28635
LILRB1	0.533175	2.4956	5.61241	1.11012e-06	2.28759e-05	5.27663
CEP89	-0.38826	-1.88766	-5.6101	1.11894e-06	2.30341e-05	5.26895
PTDSS1	0.330555	3.42934	5.60946	1.12138e-06	2.30608e-05	5.26683
DYRK1A	0.479475	-1.76968	5.60863	1.12455e-06	2.31026e-05	5.26408
DCTN6	0.609185	1.49834	5.60742	1.12925e-06	2.31754e-05	5.26004
NDUFA4	0.781744	3.32918	5.60497	1.13872e-06	2.33462e-05	5.25192
SLC17A5	0.571959	-0.993923	5.60332	1.14516e-06	2.34543e-05	5.24644
SPRY4-IT1	-0.836431	-3.75984	-5.60053	1.15618e-06	2.36559e-05	5.23714
PDZD8	0.669839	0.539016	5.59825	1.16523e-06	2.38169e-05	5.22957
SPTLC3	-0.59185	-4.07365	-5.5963	1.17302e-06	2.39519e-05	5.2231
CFLAR	0.518194	2.03234	5.59315	1.18572e-06	2.41868e-05	5.21263
EGLN2	-0.493467	-1.29857	-5.59138	1.19295e-06	2.43097e-05	5.20673
SLX4IP	0.386058	0.560816	5.58959	1.20027e-06	2.44342e-05	5.20079
BRPF1	0.409358	1.16577	5.58858	1.20443e-06	2.44697e-05	5.19743
ADCK1	0.596244	-0.175206	5.58837	1.20529e-06	2.44697e-05	5.19674
SEC61B	0.521842	1.85686	5.58828	1.20566e-06	2.44697e-05	5.19644
SAP130	0.468077	0.54121	5.58747	1.209e-06	2.45129e-05	5.19375
HMGB3	0.632063	-2.349	5.58698	1.211e-06	2.45288e-05	5.19215
COPZ1	0.412103	1.23678	5.58669	1.21223e-06	2.45291e-05	5.19116
COQ6	0.484096	-0.480847	5.5799	1.24069e-06	2.50569e-05	5.16862
RRAGD	0.618396	1.22439	5.57988	1.2408e-06	2.50569e-05	5.16854
TRIM25	0.520809	1.00152	5.57928	1.24333e-06	2.5083e-05	5.16655
CHMP7	-0.592018	1.84515	-5.57875	1.24557e-06	2.51031e-05	5.16481
PIH1D1	-0.462746	2.10289	-5.57834	1.24732e-06	2.51132e-05	5.16345
KIF4A	1.18325	-3.64016	5.5778	1.24963e-06	2.51346e-05	5.16165
RHOBTB2	-0.546275	-1.93583	-5.57398	1.26607e-06	2.54399e-05	5.14896
GOLGB1	0.43209	0.516328	5.57227	1.27348e-06	2.55508e-05	5.14329
LINC00624	-1.04163	-4.59715	-5.57184	1.27537e-06	2.55508e-05	5.14185
TPST1	1.13226	-0.140009	5.57167	1.27611e-06	2.55508e-05	5.14128
DUSP10	0.572259	-0.749338	5.57155	1.27665e-06	2.55508e-05	5.14087
ZNF200	0.634108	0.389051	5.56936	1.28624e-06	2.57171e-05	5.13361
ZNF24	0.439048	0.0881537	5.56762	1.29393e-06	2.58292e-05	5.12782
LY96	1.04423	3.11193	5.56751	1.29441e-06	2.58292e-05	5.12746
TRMT112	0.364043	3.43128	5.56687	1.29723e-06	2.586e-05	5.12535
CEP164	-0.370287	-1.01021	-5.56509	1.30516e-06	2.59838e-05	5.11942
MSX1	-0.90824	-3.97336	-5.5649	1.30602e-06	2.59838e-05	5.11879
EMP3	0.449121	4.63588	5.56345	1.3125e-06	2.60872e-05	5.11398
EXOSC5	-0.450017	-1.19235	-5.55833	1.33567e-06	2.65215e-05	5.09699
IFNGR1	0.556828	3.197	5.55667	1.34327e-06	2.6646e-05	5.09148
WASHC5	0.392965	1.17815	5.55554	1.34845e-06	2.67226e-05	5.08774
ACBD6	0.427006	0.428536	5.55494	1.35124e-06	2.67516e-05	5.08574
DNAJA1	0.476719	2.32793	5.55353	1.35777e-06	2.68102e-05	5.08105
NR3C1	0.413888	2.17971	5.55344	1.35818e-06	2.68102e-05	5.08076
SCRG1	0.939189	-3.2044	5.55337	1.35849e-06	2.68102e-05	5.08054
CD46	0.490864	1.82284	5.55315	1.35951e-06	2.68102e-05	5.0798
METAP2	-0.629283	-1.06637	-5.55239	1.36304e-06	2.68535e-05	5.07729
CORO1C	0.496887	3.52087	5.5521	1.36441e-06	2.68543e-05	5.07631
SH2B3	-0.50817	2.61162	-5.5507	1.37097e-06	2.6957e-05	5.07166
UBAC2	-0.423944	2.34566	-5.54391	1.40312e-06	2.75624e-05	5.04915
ANXA3	1.17657	2.72378	5.54332	1.40594e-06	2.7591e-05	5.0472
CDCA2	0.538956	-4.50085	5.54085	1.41789e-06	2.77984e-05	5.03898
DOCK5	0.537236	0.347888	5.54035	1.42029e-06	2.78184e-05	5.03734
CDK5RAP3	0.471347	3.26263	5.53923	1.42574e-06	2.78981e-05	5.03362
RAP1A	0.357248	-0.968078	5.5384	1.42977e-06	2.79498e-05	5.03088
KPNA4	0.348812	0.165981	5.53803	1.4316e-06	2.79585e-05	5.02964
PTPRCAP	0.654536	2.30434	5.53766	1.4334e-06	2.79665e-05	5.02842
LXN	0.721343	1.19095	5.53696	1.43684e-06	2.80066e-05	5.02609
MSRA	0.55738	-0.863006	5.53452	1.44886e-06	2.82136e-05	5.018
EP400	-0.413729	-1.01872	-5.53341	1.45438e-06	2.82938e-05	5.01431
ROMO1	0.515887	1.95866	5.53268	1.45802e-06	2.83373e-05	5.01188
CGGBP1	0.320171	2.28908	5.53226	1.46008e-06	2.83436e-05	5.01052
CTDSP2	0.435837	3.03759	5.53188	1.46201e-06	2.83436e-05	5.00923
ZFP36	0.423793	3.47282	5.53177	1.46256e-06	2.83436e-05	5.00887
BTN2A1	0.503414	1.60387	5.53021	1.47034e-06	2.84671e-05	5.00371
FHOD1	0.495555	1.08012	5.52561	1.49362e-06	2.88724e-05	4.98846
TUT7	0.523567	2.46546	5.52544	1.4945e-06	2.88724e-05	4.98789
RALGAPB	0.355188	1.2005	5.52523	1.49557e-06	2.88724e-05	4.98719
TRPT1	0.480076	0.123634	5.52379	1.50297e-06	2.89875e-05	4.9824
EDC3	0.35849	-0.724852	5.52188	1.51276e-06	2.91387e-05	4.9761
USP37	0.468023	0.653674	5.5217	1.5137e-06	2.91387e-05	4.9755
STS	0.60922	-2.08398	5.52084	1.51818e-06	2.91971e-05	4.97263
LINC02367	-0.939634	-5.37742	-5.51968	1.52421e-06	2.92853e-05	4.96878
CD164	0.44603	2.97695	5.518	1.53297e-06	2.9415e-05	4.96322
CYFIP1	0.630852	1.82826	5.51782	1.53388e-06	2.9415e-05	4.96264
EPHA4	-0.64226	-1.36198	-5.51609	1.543e-06	2.95617e-05	4.95689
CCDC157	0.414272	-2.59784	5.51493	1.5491e-06	2.96503e-05	4.95306
HADHB	0.397415	3.32856	5.51357	1.55634e-06	2.97607e-05	4.94853
HESX1	-0.891022	-3.87328	-5.5091	1.58025e-06	3.01825e-05	4.93373
MXD3	0.550706	-0.151724	5.50889	1.58139e-06	3.01825e-05	4.93303
CYP4F2	0.790505	0.503745	5.50788	1.58687e-06	3.02586e-05	4.92967
ALKBH2	-0.538647	-1.11088	-5.50681	1.59263e-06	3.03397e-05	4.92615
SEC22B	0.456365	2.8773	5.50615	1.59624e-06	3.03798e-05	4.92396
ADAM17	0.506944	0.878528	5.50002	1.62998e-06	3.09927e-05	4.90365
OR52K3P	1.17397	1.14108	5.49912	1.635e-06	3.10589e-05	4.90067
SNORD89	1.06635	0.10264	5.49608	1.65205e-06	3.13376e-05	4.8906
GPR84	1.03488	-1.16737	5.49569	1.65428e-06	3.13376e-05	4.88929
FAM49A	0.569113	2.2396	5.49568	1.65434e-06	3.13376e-05	4.88926
GALC	0.443333	0.526069	5.49062	1.6831e-06	3.18525e-05	4.87253
RNF126P1	-0.412951	-1.7471	-5.48111	1.73862e-06	3.28725e-05	4.84103
LRRC14	0.326773	-0.868361	5.48024	1.74379e-06	3.29393e-05	4.83815
UQCRC1	-0.637839	0.819964	-5.47792	1.75764e-06	3.31699e-05	4.83047
DAZAP2	0.392275	2.53687	5.47641	1.76671e-06	3.33098e-05	4.82547
SLC25A51	0.408964	-1.42888	5.47585	1.77007e-06	3.33421e-05	4.82363
TRIOBP	0.385005	0.970127	5.47384	1.78227e-06	3.35405e-05	4.81696
CTDP1	0.544663	-0.0545622	5.47108	1.7991e-06	3.38258e-05	4.80784
C1RL	0.526041	0.417554	5.46935	1.80976e-06	3.39946e-05	4.80211
AOAH	0.542675	3.64694	5.46841	1.8156e-06	3.40725e-05	4.79898
NT5DC4	0.984173	-3.25405	5.46644	1.82783e-06	3.427e-05	4.79247
SLAMF8	0.790443	-0.599338	5.46511	1.83614e-06	3.43668e-05	4.78806
LINC01798	-0.694779	-4.781	-5.46507	1.83639e-06	3.43668e-05	4.78793
EFCAB12	0.86426	-1.03448	5.46364	1.84536e-06	3.45026e-05	4.7832
FAM200A	-0.779484	-2.93827	-5.46184	1.85673e-06	3.4683e-05	4.77724
SLC9A6	0.464055	2.2002	5.46142	1.85936e-06	3.47e-05	4.77587
CYB5D1	0.442042	-0.874864	5.461	1.86203e-06	3.47177e-05	4.77448
SH3BP5L	0.546161	2.32054	5.45861	1.8773e-06	3.49701e-05	4.76655
STC1	-0.584369	-4.46591	-5.45731	1.88564e-06	3.5093e-05	4.76225
PHF20L1	0.608172	0.544566	5.45526	1.89884e-06	3.53061e-05	4.75548
PPP1R3D	0.472	0.358948	5.45492	1.90102e-06	3.53138e-05	4.75437
CFAP20	0.398488	1.53346	5.45437	1.90462e-06	3.53138e-05	4.75253
ADAMTSL4-AS2	0.830955	-0.864038	5.45424	1.90544e-06	3.53138e-05	4.75212
LRPAP1	0.490409	-0.256036	5.45412	1.90625e-06	3.53138e-05	4.7517
ARPP19	0.431499	0.897309	5.45342	1.91079e-06	3.53655e-05	4.74939
PSMD3	-0.499062	0.479847	-5.45119	1.92536e-06	3.56025e-05	4.74202
AREL1	0.532949	-0.801334	5.45011	1.93244e-06	3.57006e-05	4.73846
WDR48	0.314379	0.585074	5.449	1.93976e-06	3.58031e-05	4.73479
HACD4	0.566777	-1.41372	5.448	1.94641e-06	3.58759e-05	4.73147
ACOX2	0.816411	-3.31242	5.44787	1.94726e-06	3.58759e-05	4.73104
EPS15	0.384978	3.05967	5.44599	1.95976e-06	3.60731e-05	4.72484
MTMR3	0.59014	1.03861	5.44356	1.97604e-06	3.63396e-05	4.71681
BIN3-IT1	0.570582	-0.785773	5.4426	1.98252e-06	3.64257e-05	4.71363
SPOP	0.271099	1.48238	5.43993	2.00069e-06	3.67261e-05	4.70478
TCN1	1.14648	0.405787	5.43849	2.01049e-06	3.68446e-05	4.70004
COX5B	0.420853	3.22293	5.43835	2.01146e-06	3.68446e-05	4.69957
LOC285819	0.779891	0.121668	5.43818	2.01263e-06	3.68446e-05	4.69901
TCN2	0.708891	-1.0818	5.43701	2.02069e-06	3.69587e-05	4.69513
RAB22A	0.497934	1.57947	5.43655	2.02387e-06	3.69832e-05	4.69361
SLC25A40	0.631194	-0.822422	5.43404	2.04124e-06	3.72501e-05	4.68531
IAH1	0.443893	2.47852	5.43368	2.04373e-06	3.72501e-05	4.68413
PGLYRP1	0.984097	1.46679	5.43364	2.04401e-06	3.72501e-05	4.684
RAF1	0.462278	3.01981	5.43285	2.04954e-06	3.73171e-05	4.68138
DENND5A	0.504911	4.31557	5.42886	2.07757e-06	3.77935e-05	4.6682
KIF11	0.859894	-1.1228	5.42693	2.09124e-06	3.80079e-05	4.66183
DYSF	0.763101	3.5753	5.42592	2.09845e-06	3.81046e-05	4.6585
HLX	0.660836	1.13274	5.4255	2.10143e-06	3.81244e-05	4.65712
PRDM1	0.455609	0.438887	5.42467	2.10742e-06	3.81746e-05	4.65436
H2AC18	0.677915	3.19631	5.42459	2.10798e-06	3.81746e-05	4.6541
LINC00173	0.691119	0.97978	5.42235	2.12411e-06	3.84322e-05	4.6467
AMFR	0.775015	-1.67438	5.42081	2.13528e-06	3.85996e-05	4.64162
TSTD1	0.525727	2.6903	5.41981	2.14261e-06	3.86974e-05	4.63829
LOC100507507	0.419973	-0.519523	5.41897	2.1487e-06	3.87727e-05	4.63554
SNRK-AS1	0.71702	-0.944356	5.41833	2.1534e-06	3.88228e-05	4.63342
TMBIM6	0.421881	4.22797	5.41784	2.15702e-06	3.88534e-05	4.63179
HIGD1A	0.472498	1.29559	5.41475	2.17979e-06	3.92284e-05	4.6216
CWF19L1	0.949025	-1.58913	5.41234	2.19779e-06	3.95172e-05	4.61363
LRRC37BP1	-1.15722	-3.62563	-5.41061	2.21075e-06	3.97148e-05	4.60792
CADM1	0.650654	-3.29556	5.40981	2.21681e-06	3.97882e-05	4.60527
MEIOC	-0.40829	-4.23294	-5.39998	2.29218e-06	4.11043e-05	4.57284
CXCR1	0.598572	4.30983	5.39964	2.29482e-06	4.11152e-05	4.57172
LOC145474	1.07776	0.0213138	5.39893	2.30041e-06	4.11788e-05	4.56936
WDR26	0.526268	0.887144	5.39833	2.30507e-06	4.12068e-05	4.5674
BCOR	-0.491043	-0.598846	-5.39821	2.30606e-06	4.12068e-05	4.56698
SORL1	0.525122	4.01662	5.39483	2.33272e-06	4.16464e-05	4.55583
GIMAP4	0.353902	3.53275	5.38818	2.38612e-06	4.2562e-05	4.53388
ZNF521	-0.858164	-3.40495	-5.38703	2.39545e-06	4.2677e-05	4.53009
SLC23A2	0.433134	-2.29729	5.38686	2.3968e-06	4.2677e-05	4.52955
LOC101928526	-0.701121	-4.16686	-5.3852	2.41038e-06	4.28809e-05	4.52407
IL1R1	0.906046	-0.970348	5.38365	2.42311e-06	4.30694e-05	4.51896
MS4A6A	0.582269	2.00598	5.37715	2.47732e-06	4.39943e-05	4.4975
AGPS	0.469724	0.204701	5.37646	2.48309e-06	4.4058e-05	4.49524
GAPT	0.725564	1.31293	5.37553	2.491e-06	4.41595e-05	4.49216
ZNF106	0.568112	1.73531	5.37444	2.50021e-06	4.42837e-05	4.48858
TRAPPC6A	-0.589366	-0.322298	-5.3726	2.51596e-06	4.45237e-05	4.48249
CUEDC2	0.459382	2.43983	5.36882	2.54847e-06	4.50594e-05	4.47004
SLC8A1	0.56195	-2.19263	5.36816	2.55422e-06	4.51216e-05	4.46786
TNNC2	-0.705072	-3.08413	-5.36713	2.56314e-06	4.52395e-05	4.46448
KCTD5	-0.429991	-1.19141	-5.36478	2.5837e-06	4.55625e-05	4.45673
SEPTIN9	-0.362908	0.591865	-5.3635	2.59501e-06	4.57221e-05	4.45249
IRF2BPL	0.449228	3.84071	5.36258	2.60307e-06	4.5824e-05	4.44949
H4C4	1.04798	-3.40253	5.36179	2.61011e-06	4.58691e-05	4.44687
LMBRD2	0.515428	-1.69851	5.36178	2.61018e-06	4.58691e-05	4.44684
TPRA1	-0.40205	-2.52773	-5.36127	2.61468e-06	4.59082e-05	4.44517
FBXO46	0.43004	0.428525	5.36075	2.61931e-06	4.59495e-05	4.44346
CST8	-0.721949	-3.71424	-5.35899	2.63504e-06	4.61563e-05	4.43765
GPAT3	0.704122	3.04659	5.35892	2.63567e-06	4.61563e-05	4.43742
LOC105375172	-0.904554	-5.01895	-5.35622	2.66002e-06	4.65423e-05	4.4285
CFD	1.3461	2.46708	5.35327	2.68678e-06	4.69697e-05	4.4188
OSTC	0.539384	1.77718	5.35261	2.69285e-06	4.70351e-05	4.41661
C1orf56	0.508251	-0.263614	5.35217	2.69685e-06	4.70642e-05	4.41517
FAM185A	0.472783	-1.85755	5.35044	2.71275e-06	4.72996e-05	4.40947
TNFAIP6	1.09777	2.04388	5.35019	2.71503e-06	4.72996e-05	4.40865
SMARCD1	0.347959	-0.388413	5.34974	2.71921e-06	4.73316e-05	4.40716
NEDD9	0.58925	0.581014	5.3488	2.72792e-06	4.74141e-05	4.40406
ZNF593	-0.614748	0.442349	-5.34872	2.72865e-06	4.74141e-05	4.4038
LOC101927603	0.752043	-0.659685	5.34479	2.76531e-06	4.80099e-05	4.39086
TTPAL	0.355992	0.526824	5.34309	2.78132e-06	4.82462e-05	4.38527
USP25	0.357451	-0.676553	5.34255	2.78644e-06	4.82935e-05	4.38348
NSUN7	0.71783	-2.04566	5.33921	2.81821e-06	4.88021e-05	4.37249
LINC01750	-0.673285	-5.17011	-5.33849	2.82517e-06	4.88597e-05	4.3701
CCDC71L	0.529159	-1.10477	5.33836	2.82637e-06	4.88597e-05	4.36969
UBR5-AS1	0.817916	2.3996	5.33544	2.8545e-06	4.93036e-05	4.36009
RFX3	0.465614	-0.505709	5.33246	2.8836e-06	4.97441e-05	4.35025
EPC1	0.400958	1.02564	5.33226	2.88556e-06	4.97441e-05	4.34959
LIN7A	0.932578	0.0640586	5.33207	2.8874e-06	4.97441e-05	4.34898
LOC646214	0.522972	1.46983	5.33041	2.9037e-06	4.99822e-05	4.34352
RAB8B	0.626533	1.80669	5.32924	2.91525e-06	5.01383e-05	4.33967
OPCML	-0.644523	-4.51309	-5.32728	2.93478e-06	5.03621e-05	4.3332
MRPL3	0.721719	1.16833	5.32721	2.93546e-06	5.03621e-05	4.33297
CALCOCO2	0.389354	-0.416082	5.32718	2.93575e-06	5.03621e-05	4.33288
UBXN2B	0.593921	2.01449	5.32501	2.95745e-06	5.06913e-05	4.32574
MIER1	0.3769	-0.908394	5.32474	2.96016e-06	5.06946e-05	4.32485
SLC35F1	-0.782617	-4.71096	-5.32279	2.97981e-06	5.09879e-05	4.31844
TOMM70	0.482814	1.12962	5.32195	2.98836e-06	5.10502e-05	4.31566
KCTD21	0.575766	0.817359	5.32193	2.98852e-06	5.10502e-05	4.31561
NUDT16	0.442834	-0.970323	5.31959	3.01234e-06	5.14037e-05	4.30791
HCG27	0.714249	3.1605	5.3194	3.01431e-06	5.14037e-05	4.30728
C21orf91	0.510481	0.954153	5.31845	3.02404e-06	5.15261e-05	4.30415
RNF121	0.466396	-0.409103	5.31745	3.03427e-06	5.16569e-05	4.30088
NOTCH1	-0.414543	-0.211231	-5.31664	3.04267e-06	5.17563e-05	4.2982
LRRC37A3	-0.591518	-1.69504	-5.31572	3.05217e-06	5.18023e-05	4.29518
TRRAP	-0.401101	-1.34687	-5.31569	3.05248e-06	5.18023e-05	4.29508
NOTCH2	0.455992	2.39078	5.31563	3.05308e-06	5.18023e-05	4.29489
DCAF10	0.454228	0.293275	5.31314	3.079e-06	5.21981e-05	4.28669
POLR2C	0.349479	1.03799	5.31221	3.08878e-06	5.23199e-05	4.28362
RGS12	-0.323999	-3.45466	-5.31119	3.09948e-06	5.24572e-05	4.28027
ANKRD50	0.679798	-1.63603	5.3097	3.11515e-06	5.26781e-05	4.27538
ECHDC3	1.3943	0.27276	5.30895	3.12309e-06	5.27682e-05	4.27291
POC1A	0.397571	-2.49538	5.30859	3.12691e-06	5.27885e-05	4.27173
OGT	0.344036	2.07574	5.3079	3.13431e-06	5.2864e-05	4.26944
GOLGA6L2	-0.761898	-4.85166	-5.30731	3.14051e-06	5.2864e-05	4.26752
MAP3K1	0.573451	1.37842	5.30727	3.141e-06	5.2864e-05	4.26737
IL1R2	0.791507	3.45992	5.30719	3.14186e-06	5.2864e-05	4.2671
MPC2	0.367318	1.47009	5.30624	3.15194e-06	5.29894e-05	4.264
JUND	-0.383595	0.130814	-5.30397	3.17629e-06	5.33543e-05	4.25654
JMJD6	0.395646	-0.656058	5.30298	3.18706e-06	5.34907e-05	4.25326
LMLN	-0.394732	-2.30213	-5.30184	3.19935e-06	5.36523e-05	4.24953
GLT1D1	0.628513	3.11485	5.30059	3.213e-06	5.38364e-05	4.2454
DYM	0.292972	-0.504619	5.29968	3.22286e-06	5.39568e-05	4.24243
LOC101929280	0.390236	-2.06927	5.29871	3.2335e-06	5.409e-05	4.23924
CAPN1	0.354539	1.17001	5.29815	3.2397e-06	5.41489e-05	4.23738
PLSCR1	0.586966	-0.494146	5.29733	3.2487e-06	5.42543e-05	4.23469
CASTOR1	-0.379516	-2.81318	-5.29645	3.25843e-06	5.43718e-05	4.2318
CPNE3	0.590248	2.16292	5.29514	3.27286e-06	5.45676e-05	4.22751
ARID3A	0.551693	-0.123824	5.29367	3.28928e-06	5.4796e-05	4.22266
PHTF1	0.53716	-0.67436	5.29244	3.30298e-06	5.49373e-05	4.21863
NPTN-IT1	0.546628	1.78649	5.29242	3.30321e-06	5.49373e-05	4.21857
FAM207A	-0.302347	-1.90001	-5.29035	3.32649e-06	5.52405e-05	4.21176
PAX5	-0.470085	-1.69098	-5.29015	3.32871e-06	5.52405e-05	4.21111
F8	0.627274	-1.10312	5.29007	3.32965e-06	5.52405e-05	4.21084
KIAA1109	0.368352	-1.27126	5.2874	3.35992e-06	5.56968e-05	4.20207
KPNA3	0.567077	0.665516	5.28427	3.3958e-06	5.62453e-05	4.19178
LIME1	-0.483312	0.0335204	-5.28227	3.4189e-06	5.65815e-05	4.18521
DPP8	0.368996	2.56104	5.28189	3.42326e-06	5.66072e-05	4.18397
LINC00324	0.542178	1.55623	5.28159	3.42672e-06	5.66181e-05	4.18299
WBP2	0.520587	3.21252	5.28047	3.43977e-06	5.67872e-05	4.17931
ASPH	0.766143	-1.73672	5.27895	3.45753e-06	5.70337e-05	4.17432
CTSO	0.461476	0.679709	5.27836	3.46449e-06	5.71019e-05	4.17237
FAM114A2	0.505034	-0.134625	5.27757	3.47383e-06	5.71626e-05	4.16976
THBS1	0.872117	-2.92749	5.27748	3.47481e-06	5.71626e-05	4.16949
CUL4B	0.500321	0.941696	5.27732	3.47668e-06	5.71626e-05	4.16897
LINC00294	0.589562	1.45276	5.27661	3.48516e-06	5.72553e-05	4.16661
GAS6-AS1	-1.36733	-1.7737	-5.27476	3.50707e-06	5.75685e-05	4.16053
DIDO1	0.362032	0.565566	5.26853	3.58187e-06	5.87484e-05	4.14008
HES1	-0.521648	-2.35851	-5.26688	3.60194e-06	5.90296e-05	4.13467
GPBP1	0.448661	2.53363	5.26542	3.61984e-06	5.92749e-05	4.12987
ANKRD18A	-0.752793	-4.68137	-5.26446	3.63162e-06	5.94195e-05	4.12672
FAM122A	0.357704	-0.368265	5.26324	3.64662e-06	5.95798e-05	4.12273
LOC100129455	-0.639062	-4.95038	-5.26315	3.64776e-06	5.95798e-05	4.12242
PAPPA	-0.378964	-4.3954	-5.26294	3.65028e-06	5.95798e-05	4.12175
FAM110B	0.503654	-2.83481	5.26216	3.65997e-06	5.96897e-05	4.11918
PLEKHM3	0.41981	0.723004	5.26034	3.68268e-06	5.99662e-05	4.11319
AHSA1	0.367938	2.27641	5.26032	3.68286e-06	5.99662e-05	4.11314
PAQR6	0.870747	-0.218429	5.2594	3.69436e-06	6.01048e-05	4.11012
SEC11A	0.375145	3.65199	5.25907	3.69855e-06	6.01245e-05	4.10903
OGFOD3	0.331682	-0.906398	5.25751	3.71804e-06	6.03927e-05	4.10393
ZNF638	0.458253	1.03709	5.25644	3.73164e-06	6.05649e-05	4.10039
SRRM1	0.341037	1.8154	5.25554	3.74297e-06	6.06998e-05	4.09746
WSB1	0.650999	0.695256	5.25461	3.75484e-06	6.08145e-05	4.09439
ESPL1	0.473496	-3.2166	5.25446	3.75672e-06	6.08145e-05	4.0939
PPP4C	0.608272	1.8179	5.25427	3.75908e-06	6.08145e-05	4.0933
GNPAT	0.419849	2.54481	5.25048	3.80774e-06	6.15523e-05	4.08084
FBXW5	0.402575	-0.316122	5.2498	3.8165e-06	6.16445e-05	4.07861
PEX11B	0.393093	1.9171	5.24896	3.82735e-06	6.17704e-05	4.07586
RAB36	0.829545	-0.931043	5.24576	3.86895e-06	6.23918e-05	4.06539
KIF21B	0.402159	2.79188	5.24472	3.88268e-06	6.25632e-05	4.06195
G0S2	0.73191	-0.924555	5.24413	3.89036e-06	6.2632e-05	4.06004
ASAP1	0.499646	2.12807	5.24392	3.89316e-06	6.2632e-05	4.05934
CTSH	0.496183	3.55624	5.241	3.93187e-06	6.32044e-05	4.04976
ATP6V1B2	0.420735	3.85346	5.24033	3.94075e-06	6.32559e-05	4.04757
SH3KBP1	0.316451	2.9827	5.24029	3.94135e-06	6.32559e-05	4.04743
PHF21A	0.420094	1.34706	5.23906	3.95774e-06	6.34429e-05	4.0434
DMPK	0.400292	-1.87497	5.23895	3.95929e-06	6.34429e-05	4.04303
RPRD1B	0.330869	-0.21573	5.23349	4.03304e-06	6.45735e-05	4.02515
MME	0.868878	3.11954	5.23306	4.03898e-06	6.46173e-05	4.02372
ZNF445	0.290149	-0.0415536	5.2319	4.05485e-06	6.48198e-05	4.01992
YIPF6	0.477996	0.651755	5.22131	4.2028e-06	6.70974e-05	3.98521
RAMAC	0.426321	2.04061	5.2211	4.2057e-06	6.70974e-05	3.98454
PPP1R35	0.583365	0.857276	5.22099	4.20731e-06	6.70974e-05	3.98417
SNORD114-3	-0.762966	-5.06839	-5.21859	4.24165e-06	6.75917e-05	3.9763
MRPS36	0.491365	1.12831	5.21703	4.26409e-06	6.78957e-05	3.97119
LINC01883	-0.858372	-4.35984	-5.21672	4.26846e-06	6.79116e-05	3.9702
USP38	0.455079	0.197407	5.21359	4.31388e-06	6.85802e-05	3.95995
NDUFA6	0.558696	1.498	5.21168	4.34181e-06	6.89698e-05	3.9537
ARL8B	0.389901	2.31954	5.21084	4.3542e-06	6.91122e-05	3.95094
HSD11B1-AS1	0.813195	-1.53888	5.21057	4.3582e-06	6.91213e-05	3.95005
ABHD5	0.690305	0.512137	5.20971	4.37089e-06	6.92681e-05	3.94723
ETFA	0.493769	2.26639	5.20899	4.38159e-06	6.93831e-05	3.94486
SERPINB1	0.431111	2.21968	5.20847	4.38929e-06	6.94506e-05	3.94316
GHET1	-0.802685	-4.76057	-5.20786	4.3983e-06	6.94585e-05	3.94118
STEAP4	0.672872	2.6717	5.20786	4.39831e-06	6.94585e-05	3.94118
ZNF333	0.560164	-1.13316	5.20774	4.40012e-06	6.94585e-05	3.94078
HSDL2	0.695518	-0.17756	5.2032	4.46817e-06	7.04776e-05	3.92591
TMEM45B	0.957512	0.117178	5.19767	4.5524e-06	7.17501e-05	3.90783
LINC00276	-0.75048	-4.44483	-5.19608	4.57701e-06	7.20244e-05	3.90261
FUT4	0.430529	-0.328001	5.19606	4.57729e-06	7.20244e-05	3.90255
NPEPL1	0.560129	0.749684	5.19585	4.58051e-06	7.20244e-05	3.90187
GRIP2	0.614917	-3.32362	5.1914	4.64993e-06	7.30108e-05	3.8873
TENT4B	0.302828	1.41602	5.19136	4.65048e-06	7.30108e-05	3.88719
AQP9	0.505355	4.59959	5.19104	4.65559e-06	7.30342e-05	3.88612
ZNF668	0.463419	-3.06581	5.18759	4.71015e-06	7.38327e-05	3.87484
ITPRIPL1	0.646083	-1.73005	5.18585	4.73795e-06	7.42107e-05	3.86914
SLC11A1	0.539218	0.952816	5.18544	4.74445e-06	7.42548e-05	3.86782
DDX41	0.430249	2.0249	5.18299	4.78395e-06	7.48151e-05	3.85979
TMEM88	0.788792	0.153241	5.18247	4.79239e-06	7.4889e-05	3.85808
MEA1	0.529303	2.27891	5.17894	4.84973e-06	7.57264e-05	3.84657
FRY-AS1	1.05687	-4.0368	5.17846	4.85775e-06	7.57929e-05	3.84497
LINC01094	1.00426	-1.4262	5.17809	4.86379e-06	7.58285e-05	3.84376
KCTD10	0.354443	1.51176	5.17734	4.87608e-06	7.59615e-05	3.84132
LDHA	0.32615	4.13501	5.17521	4.91125e-06	7.64502e-05	3.83436
SLC15A1	-0.535072	-4.62703	-5.17464	4.92079e-06	7.65397e-05	3.83248
INTS3	0.43691	0.346448	5.17411	4.9295e-06	7.66161e-05	3.83077
STXBP5	0.662035	0.614004	5.17144	4.9742e-06	7.72514e-05	3.82203
MFGE8	-0.438882	-1.30021	-5.17046	4.99072e-06	7.74483e-05	3.81882
GPR19	0.792847	-1.36478	5.16991	4.99991e-06	7.75313e-05	3.81704
FGR	0.36347	4.45972	5.16863	5.02152e-06	7.78066e-05	3.81287
REPS2	0.758056	1.12653	5.16826	5.02783e-06	7.78446e-05	3.81165
PAK3	-0.656811	-4.6602	-5.16742	5.04209e-06	7.80055e-05	3.80891
TMEM121B	0.754959	0.994819	5.16208	5.13382e-06	7.93638e-05	3.79145
GNAI3	0.464523	2.0926	5.16142	5.14528e-06	7.948e-05	3.7893
TMEM248	0.358664	2.36684	5.16045	5.16216e-06	7.96798e-05	3.78612
MBD4	0.39296	1.81639	5.16007	5.16872e-06	7.97199e-05	3.7849
ADSL	0.418956	2.22797	5.15801	5.20483e-06	8.02157e-05	3.77816
FCGR1B	0.803567	2.87208	5.15649	5.23164e-06	8.05672e-05	3.77318
C1orf50	0.474595	0.70727	5.15494	5.25909e-06	8.09282e-05	3.76812
EXOC8	0.787194	1.42791	5.15452	5.26654e-06	8.09611e-05	3.76675
AATK	0.65539	-0.474274	5.15437	5.26926e-06	8.09611e-05	3.76625
TIPARP	0.485274	1.30094	5.15242	5.30403e-06	8.14335e-05	3.75988
MAP2K4	0.503704	1.20042	5.15215	5.30885e-06	8.14455e-05	3.759
NFYA	0.328035	-1.39922	5.14715	5.39911e-06	8.27672e-05	3.74268
ERO1A	0.517101	2.39111	5.14654	5.4102e-06	8.28742e-05	3.7407
ATP13A2	0.435206	-0.653874	5.14629	5.41478e-06	8.28815e-05	3.73988
LPAR2	0.485737	1.67695	5.14568	5.42596e-06	8.29896e-05	3.73788
TMEM127	0.4748	2.29874	5.14496	5.43912e-06	8.31191e-05	3.73554
CDC45	0.927465	-2.91808	5.14477	5.44266e-06	8.31191e-05	3.73491
GPATCH3	0.386363	-1.26281	5.14396	5.45741e-06	8.32813e-05	3.73229
FLT3LG	-0.610694	1.49875	-5.1429	5.47709e-06	8.34699e-05	3.7288
APAF1	0.534502	-0.467287	5.14284	5.47805e-06	8.34699e-05	3.72863
ATP10D	0.55012	1.13295	5.14177	5.49803e-06	8.37111e-05	3.72511
SLC22A15	0.796629	0.609642	5.14114	5.50972e-06	8.38258e-05	3.72305
RNASE2	0.932312	3.84688	5.14057	5.52029e-06	8.39234e-05	3.7212
GGH	0.716516	-1.57036	5.13912	5.54733e-06	8.42709e-05	3.71647
PRKAA1	0.408409	0.170854	5.13851	5.5588e-06	8.43817e-05	3.71447
LOC100506497	-0.754581	-4.3495	-5.13768	5.57432e-06	8.45537e-05	3.71177
MRPS22	0.48337	1.47603	5.13729	5.58165e-06	8.46013e-05	3.7105
AGBL3	-0.666961	-4.04209	-5.13589	5.60798e-06	8.49365e-05	3.70595
LOC728392	0.424428	2.52464	5.13459	5.6327e-06	8.5247e-05	3.70169
CASC1	0.972043	-1.59303	5.13334	5.65638e-06	8.55411e-05	3.69763
CHCHD1	0.503091	0.7806	5.13142	5.69323e-06	8.60338e-05	3.69134
ZNF35	0.580431	-0.913697	5.13087	5.70372e-06	8.60659e-05	3.68956
EIF6	0.416496	2.27361	5.13086	5.70388e-06	8.60659e-05	3.68954
PTENP1	0.49718	1.62315	5.12837	5.75208e-06	8.67282e-05	3.68139
HGF	0.641139	-2.48763	5.12681	5.78233e-06	8.70647e-05	3.67632
C8orf58	0.300069	-1.12039	5.12677	5.78302e-06	8.70647e-05	3.6762
ZNF584	0.402424	-1.02748	5.12534	5.81109e-06	8.7422e-05	3.67151
SLAIN2	0.350593	-1.03045	5.12036	5.90938e-06	8.8807e-05	3.65528
CCP110	0.590502	-0.447018	5.12015	5.91364e-06	8.8807e-05	3.65459
RFC1	0.376702	0.0577589	5.12001	5.91636e-06	8.8807e-05	3.65414
VPS41	0.470387	-0.010296	5.11915	5.93347e-06	8.89976e-05	3.65135
RSPH14	0.644018	-3.30425	5.1177	5.96262e-06	8.93684e-05	3.6466
SAMSN1	0.764166	-0.690685	5.11513	6.01433e-06	9.00765e-05	3.63825
TMCO3	0.496008	-1.49409	5.11284	6.06093e-06	9.07071e-05	3.63078
NEURL1	-0.59602	-2.25969	-5.11199	6.07837e-06	9.09007e-05	3.628
STOM	0.519494	0.644017	5.11163	6.08577e-06	9.09439e-05	3.62682
PIGX	0.465007	0.718539	5.11063	6.10628e-06	9.11294e-05	3.62357
SPHK2	0.488355	-1.3083	5.11058	6.10722e-06	9.11294e-05	3.62342
TESMIN	0.502923	-0.881051	5.10824	6.15569e-06	9.17849e-05	3.61577
STK11IP	0.434407	0.427255	5.10754	6.17006e-06	9.19311e-05	3.61351
AGFG1	0.459421	-0.229921	5.10672	6.1871e-06	9.20667e-05	3.61085
KCNRG	0.876673	-3.2611	5.10667	6.18829e-06	9.20667e-05	3.61066
APBB1IP	0.482781	0.779315	5.10629	6.19614e-06	9.21157e-05	3.60943
TAS2R38	0.600099	-4.58495	5.10522	6.21851e-06	9.23802e-05	3.60595
TPK1	0.458897	0.906098	5.10335	6.25786e-06	9.28963e-05	3.59984
GZF1	0.450129	-0.530157	5.10267	6.27209e-06	9.3039e-05	3.59765
BORCS7	0.62719	0.956036	5.10143	6.29835e-06	9.33311e-05	3.5936
C2orf80	-1.02007	-4.82658	-5.10131	6.30103e-06	9.33311e-05	3.59319
TMEM99	0.524191	0.172311	5.10078	6.31216e-06	9.34274e-05	3.59148
ECRP	1.13464	0.13915	5.09961	6.33703e-06	9.36786e-05	3.58768
NXF1	0.311946	3.16568	5.09955	6.33842e-06	9.36786e-05	3.58747
ATP7A	0.429788	0.55773	5.09886	6.35307e-06	9.37389e-05	3.58523
ZNF335	-0.29991	-2.04723	-5.09878	6.35473e-06	9.37389e-05	3.58498
ATP6V1E2	0.485885	1.20884e-05	5.0987	6.35644e-06	9.37389e-05	3.58472
RTF1	0.390069	0.95513	5.09604	6.41378e-06	9.45037e-05	3.57603
SCRIB	0.521163	-0.0379916	5.09581	6.41861e-06	9.45037e-05	3.5753
PRICKLE3	0.416606	-1.88526	5.09564	6.42235e-06	9.45037e-05	3.57474
DENND1C	0.391558	2.46638	5.09502	6.43584e-06	9.46332e-05	3.57271
MRPL17	-0.494902	0.545366	-5.09227	6.49552e-06	9.54411e-05	3.56378
MAN2A2	0.445097	2.73928	5.0916	6.51022e-06	9.55875e-05	3.56159
ARHGEF10L	-0.570629	-1.79942	-5.08451	6.66735e-06	9.78234e-05	3.53852
ENOX1	-0.729055	-4.16993	-5.08372	6.68526e-06	9.8011e-05	3.53593
ZACN	0.391727	-1.29778	5.08351	6.68986e-06	9.8011e-05	3.53526
TAF3	-0.409027	0.226012	-5.08209	6.72189e-06	9.84089e-05	3.53064
PSENEN	0.72007	-0.479806	5.08129	6.74013e-06	9.86043e-05	3.52802
TMEM234	0.366681	-1.58477	5.08013	6.76646e-06	9.88474e-05	3.52425
DEAF1	-0.374731	-2.78506	-5.08012	6.76654e-06	9.88474e-05	3.52424
MOB4	0.673715	1.11305	5.07986	6.77247e-06	9.88624e-05	3.52339
ZDHHC3	0.429404	0.206415	5.07747	6.82727e-06	9.95259e-05	3.51559
DMAP1	0.50842	-0.421238	5.07744	6.82779e-06	9.95259e-05	3.51552
LINC00113	-0.723849	-4.88703	-5.07636	6.85269e-06	9.98168e-05	3.512
SEC16A	0.375639	2.10173	5.07614	6.85779e-06	9.98189e-05	3.51128
CPEB4	0.709106	-0.583833	5.07511	6.88155e-06	0.000100092	3.50793
FCHSD2	0.4375	2.42073	5.07151	6.96544e-06	0.00010124	3.49621
SPSB3	0.398642	2.08359	5.07042	6.99099e-06	0.000101538	3.49267
LINC00662	-0.663355	-1.84485	-5.07008	6.99908e-06	0.000101582	3.49155
LIN54	0.896875	-2.14434	5.06688	7.07463e-06	0.000102605	3.48117
GAR1	-0.389225	1.79695	-5.06572	7.10232e-06	0.000102933	3.47739
NSMAF	0.331224	-0.406032	5.06381	7.14799e-06	0.00010352	3.47119
FRS2	0.445096	-2.26133	5.06268	7.17536e-06	0.000103842	3.4675
CTD-2194D22.4	-0.577464	-4.85088	-5.06161	7.20108e-06	0.00010414	3.46404
ID2-AS1	0.509569	-2.31602	5.05829	7.28189e-06	0.000105233	3.45324
DHRSX	0.584873	-0.893969	5.05702	7.31316e-06	0.000105609	3.4491
ZNF182	-0.405923	0.304589	-5.05651	7.32568e-06	0.000105698	3.44744
EXOSC3	0.366367	-0.184165	5.05634	7.32984e-06	0.000105698	3.4469
CD300A	-0.61154	2.4432	-5.05352	7.3995e-06	0.000106627	3.43775
CRTAP	0.345201	0.676513	5.05212	7.43457e-06	0.000107056	3.43318
KIF20A	0.846445	-4.50959	5.05187	7.44066e-06	0.000107067	3.43238
ATG3	0.551029	1.53954	5.05046	7.47597e-06	0.000107498	3.42781
FOXN3-AS1	0.55263	-2.18971	5.04935	7.50387e-06	0.000107823	3.4242
LINC00540	-1.17864	-2.47224	-5.04885	7.51652e-06	0.000107928	3.42258
VASP	0.607011	0.387345	5.04767	7.5463e-06	0.000108278	3.41875
SORT1	0.554234	-0.627927	5.04735	7.55454e-06	0.000108319	3.4177
FEM1C	0.485118	1.43559	5.04576	7.59511e-06	0.000108793	3.41252
SIPA1	0.567358	1.73697	5.04563	7.59835e-06	0.000108793	3.4121
DNAJC17	-0.522737	-0.559599	-5.04337	7.65607e-06	0.000109541	3.40479
WWC2	-1.00804	-4.43477	-5.04101	7.71705e-06	0.000110336	3.39712
KATNAL1	0.55918	-1.4938	5.04053	7.72967e-06	0.000110438	3.39553
AMD1	0.420015	2.69448	5.04018	7.73874e-06	0.000110489	3.3944
BEST1	0.750792	0.490709	5.03985	7.74731e-06	0.000110533	3.39333
MESD	0.339234	-1.21308	5.03934	7.76054e-06	0.000110644	3.39168
MT1G	0.434936	-1.39166	5.03892	7.77148e-06	0.000110722	3.39032
LOC105373383	1.01465	-2.2651	5.03832	7.78725e-06	0.000110868	3.38836
CUL9	-0.372396	-1.5349	-5.03772	7.80271e-06	0.00011101	3.38644
CD7	0.614445	0.840582	5.03585	7.85196e-06	0.000111632	3.38036
HAL	0.695839	0.976556	5.03374	7.90785e-06	0.000112347	3.3735
CHD1	0.501335	2.21697	5.03295	7.92869e-06	0.000112564	3.37095
GRHL2	-1.0628	-3.69402	-5.03021	8.00214e-06	0.000113527	3.36204
NEDD8	0.377382	3.23191	5.02954	8.02006e-06	0.000113701	3.35988
CTNS	0.548052	-0.141888	5.02827	8.0544e-06	0.000114108	3.35575
BAZ2A	0.291776	-0.738614	5.0264	8.105e-06	0.000114742	3.34969
TBX19	0.593134	-0.763257	5.0262	8.11052e-06	0.000114742	3.34903
ERGIC2	0.527687	0.684354	5.02587	8.11945e-06	0.000114788	3.34797
CREB1	0.343445	0.773747	5.02566	8.12525e-06	0.000114789	3.34728
FAM111B	-0.662441	-4.85839	-5.0249	8.14597e-06	0.000114987	3.34482
XAB2	-0.504993	0.386217	-5.02473	8.15069e-06	0.000114987	3.34426
UBE2B	0.428837	1.08173	5.01924	8.30195e-06	0.00011704	3.32648
STIM1	0.434943	0.734273	5.01669	8.37343e-06	0.000117965	3.31819
LRRC4	0.727842	1.36911	5.01435	8.43924e-06	0.000118809	3.31062
COX7B	0.749573	1.14251	5.01414	8.44526e-06	0.000118811	3.30994
ERH	0.413731	2.2458	5.01299	8.47794e-06	0.000119187	3.3062
ZNF518B	0.45298	-1.38313	5.01124	8.52773e-06	0.000119768	3.30054
RNF13	0.500574	3.33191	5.01112	8.53114e-06	0.000119768	3.30015
MAN2A1	0.57396	0.765371	5.00847	8.60745e-06	0.000120756	3.29155
SFPQ	0.376656	1.79159	5.00809	8.61851e-06	0.000120827	3.29031
ACVR1B	0.379752	-2.68881	5.0068	8.65566e-06	0.000121263	3.28615
RBMS2	0.545095	-2.01043	5.0047	8.71699e-06	0.000122038	3.27932
ARFIP2	0.447458	0.282468	5.00436	8.72675e-06	0.00012209	3.27824
NAIP	0.792666	1.31354	5.00319	8.76116e-06	0.000122486	3.27444
ITPR3	-0.320791	-1.99962	-5.00224	8.789e-06	0.00012279	3.27137
BRAT1	-0.407421	-1.0288	-5.00009	8.85271e-06	0.000123595	3.26439
EED	0.525997	0.252802	4.99785	8.91934e-06	0.000124439	3.25714
LARP4B	0.371098	-0.603733	4.99748	8.9304e-06	0.000124459	3.25594
MTMR4	0.32987	2.64762	4.99739	8.93312e-06	0.000124459	3.25565
SDHC	0.350102	0.923727	4.99684	8.94959e-06	0.000124603	3.25387
SLC39A4	0.678899	-0.608572	4.99638	8.9633e-06	0.000124656	3.25239
PRKAR2A	0.305874	0.99805	4.9963	8.96582e-06	0.000124656	3.25212
COL5A3	-1.08666	-2.74678	-4.99583	8.97981e-06	0.000124695	3.25061
ADGRG3	0.865267	1.54108	4.99563	8.98593e-06	0.000124695	3.24995
SH2B1	-0.314881	-1.29061	-4.99559	8.98714e-06	0.000124695	3.24982
LSMEM1	0.587189	-0.194715	4.99511	9.00169e-06	0.000124811	3.24826
HS3ST1	-0.451206	-2.58604	-4.9916	9.10801e-06	0.000126199	3.23691
SLC45A4	0.638461	1.34663	4.98992	9.15962e-06	0.000126826	3.23145
IQGAP1	0.560956	3.29602	4.98787	9.2228e-06	0.000127614	3.22481
LOC101928762	0.463218	0.777719	4.98727	9.24126e-06	0.000127782	3.22288
PIK3CG	0.599415	0.208711	4.98677	9.25679e-06	0.000127909	3.22125
TLR8	0.544705	2.87356	4.98417	9.33778e-06	0.000128939	3.21283
FRAT1	0.5613	2.76215	4.98253	9.38901e-06	0.000129558	3.20755
BAGE	-0.540869	-4.93559	-4.9816	9.41847e-06	0.000129876	3.20452
CAMLG	0.384825	1.82372	4.97919	9.49458e-06	0.000130836	3.19674
MYL6B	0.615025	0.274519	4.97848	9.51728e-06	0.000131059	3.19443
HIGD2A	0.387237	2.94609	4.97825	9.52458e-06	0.00013107	3.19369
HDHD5	0.403236	0.31494	4.97653	9.57959e-06	0.000131737	3.18813
TMEM53	0.412771	-2.23576	4.9739	9.66438e-06	0.000132813	3.17961
PLOD1	0.551322	0.751944	4.97348	9.67794e-06	0.000132909	3.17826
TBCA	0.496027	2.23658	4.97203	9.72492e-06	0.000133463	3.17358
TNFAIP2	-0.507277	0.870094	-4.97009	9.78839e-06	0.000134243	3.16729
NDST2	0.429409	-0.372531	4.96949	9.80798e-06	0.00013442	3.16536
CDKN3	0.784743	-3.62069	4.968	9.85716e-06	0.000135002	3.16053
ZNF444	0.380989	0.347164	4.96727	9.88135e-06	0.000135242	3.15816
LYG1	0.563988	0.0609625	4.96543	9.94223e-06	0.000135983	3.15223
SUPT4H1	0.404652	3.03328	4.9649	9.95985e-06	0.000136131	3.15051
HSPBP1	0.381643	-1.01491	4.96389	9.99351e-06	0.000136499	3.14726
ALG8	0.380708	0.906976	4.96213	1.00528e-05	0.000137216	3.14154
RNF25	-0.504779	0.22546	-4.96004	1.0123e-05	0.000138037	3.13481
ZC3H13	0.371011	-1.17694	4.95994	1.01266e-05	0.000138037	3.13447
REEP5	0.38631	2.95792	4.95793	1.01949e-05	0.000138802	3.12798
SENP5	0.358532	-0.551652	4.95788	1.01965e-05	0.000138802	3.12782
SLC1A3	0.551391	-3.6294	4.95731	1.0216e-05	0.000138973	3.12598
MGST3	0.430244	-0.484056	4.95689	1.02303e-05	0.000139074	3.12463
TJP1	-0.717548	-4.49379	-4.95509	1.02921e-05	0.00013982	3.11881
SPATA2L	0.677982	1.57049	4.95178	1.04067e-05	0.000141282	3.10811
CHCHD4	0.502229	0.221145	4.95102	1.04333e-05	0.000141536	3.10565
CSTF2T	0.405446	-0.173695	4.95069	1.04447e-05	0.000141536	3.10459
LDB3	-0.312877	-3.48209	-4.95064	1.04464e-05	0.000141536	3.10443
DNAJC15	0.661987	0.309734	4.95041	1.04544e-05	0.000141549	3.10369
DLGAP5	1.28667	-3.61569	4.94765	1.05515e-05	0.000142767	3.09477
LOC100133315	-0.374345	-0.254678	-4.94722	1.05666e-05	0.000142875	3.09339
YWHAQ	0.350532	3.09484	4.94648	1.05929e-05	0.000142988	3.09099
GABRB2	-0.776955	-4.87456	-4.9464	1.05956e-05	0.000142988	3.09074
TMEM268	0.435732	0.977142	4.94639	1.05961e-05	0.000142988	3.09069
KMT5B	0.328102	1.48788	4.94422	1.06733e-05	0.000143933	3.08367
SLC10A3	0.44373	0.390107	4.94186	1.07575e-05	0.000144972	3.07608
SPATA2	0.423192	0.488642	4.94036	1.08118e-05	0.000145605	3.07123
PTEN	0.3935	2.25078	4.94009	1.08216e-05	0.00014564	3.07035
FCGR1A	0.996088	1.62988	4.93979	1.08325e-05	0.00014569	3.06937
QPCT	0.661301	4.13668	4.93953	1.0842e-05	0.00014572	3.06853
WDR24	0.382117	-1.56184	4.93769	1.09087e-05	0.000146519	3.06261
HIKESHI	0.472354	0.901127	4.9372	1.09266e-05	0.000146662	3.06102
ARL3	0.315546	-0.823086	4.93504	1.10058e-05	0.000147627	3.05404
ZNF230	0.689573	-0.727094	4.93438	1.10299e-05	0.000147852	3.05193
LETM2	0.663445	-1.28724	4.93261	1.10954e-05	0.000148632	3.04621
EPHB4	0.609195	-0.168768	4.93086	1.11607e-05	0.000149387	3.04055
CCNDBP1	0.412404	3.77252	4.9307	1.11666e-05	0.000149387	3.04004
IDI1	0.404614	1.03512	4.93033	1.11803e-05	0.000149471	3.03885
TCHP	0.311722	-0.139807	4.92928	1.12195e-05	0.000149895	3.03548
FAM199X	0.376769	0.323482	4.92874	1.12398e-05	0.000150067	3.03373
BCKDK	0.520147	0.700238	4.92728	1.12947e-05	0.000150701	3.02902
ZNF287	-0.526634	-4.33793	-4.92513	1.13762e-05	0.000151687	3.02208
RBPJ	0.388973	2.31845	4.92358	1.14351e-05	0.000152373	3.01708
C16orf72	0.456438	0.89521	4.92257	1.1474e-05	0.00015279	3.01381
SCAMP3	0.363444	1.62059	4.92229	1.14844e-05	0.000152828	3.01293
CCDC152	-0.539611	0.68322	-4.92192	1.14989e-05	0.000152876	3.01172
ERI3	-0.627152	-0.252522	-4.9218	1.15032e-05	0.000152876	3.01135
LINC00926	-0.780289	1.86921	-4.91878	1.16198e-05	0.000154237	3.00162
CAPNS1	0.348008	3.9863	4.91876	1.16209e-05	0.000154237	3.00152
ZNF408	0.35497	-0.0186177	4.91675	1.16988e-05	0.000155169	2.99507
IPO13	0.347991	-0.384819	4.91591	1.17318e-05	0.000155369	2.99235
GRAP	-0.474925	-1.35602	-4.91582	1.17355e-05	0.000155369	2.99204
NUP62CL	-0.634665	-3.85063	-4.91578	1.1737e-05	0.000155369	2.99193
LINC01270	1.36661	-0.452845	4.91336	1.18322e-05	0.000156526	2.98412
EPB41L1	-0.404815	-4.4065	-4.91248	1.18668e-05	0.000156881	2.98131
FTSJ3	0.355545	1.40273	4.91098	1.19264e-05	0.000157566	2.97647
PEF1	0.419329	1.86726	4.90941	1.1989e-05	0.000158289	2.97141
CD40	-0.467857	-1.0605	-4.90619	1.21186e-05	0.000159895	2.96103
LOC101929050	-0.800581	-4.72252	-4.90582	1.21335e-05	0.000159988	2.95984
CCDC61	-0.26467	-2.26434	-4.90469	1.21794e-05	0.000160487	2.9562
PAPSS1	0.682519	1.69282	4.89991	1.23752e-05	0.000162962	2.9408
CD22	-0.68705	-0.227698	-4.89909	1.2409e-05	0.000163277	2.93816
MBOAT7	0.529506	1.14491	4.8987	1.24255e-05	0.000163277	2.93688
SCN9A	0.794587	-3.96207	4.89859	1.243e-05	0.000163277	2.93653
JAK2	0.574841	-0.166126	4.89855	1.24315e-05	0.000163277	2.93642
CD55	0.569054	3.77316	4.89735	1.24814e-05	0.000163826	2.93254
FLII	-0.400467	1.72377	-4.89612	1.25327e-05	0.000164392	2.92858
PTRH2	0.572026	1.77479	4.8954	1.25629e-05	0.00016468	2.92627
DGAT2	0.728895	2.88579	4.89321	1.26547e-05	0.000165777	2.91923
LCE1E	0.579981	-3.68509	4.89269	1.26767e-05	0.000165914	2.91755
ARRB2	0.433122	3.51304	4.89258	1.26816e-05	0.000165914	2.91718
RGL1	0.826196	-0.249411	4.8922	1.26976e-05	0.00016593	2.91597
LATS2	0.378495	-0.93086	4.89216	1.26993e-05	0.00016593	2.91584
AGAP9	-0.534019	-1.70184	-4.88956	1.281e-05	0.000167268	2.90745
DLGAP4	-0.317039	-0.538969	-4.88803	1.28754e-05	0.000168013	2.90254
COX7C	0.697209	3.12142	4.88731	1.29064e-05	0.000168309	2.90022
PAQR4	0.406196	-1.42912	4.88677	1.29294e-05	0.000168444	2.8985
LINC00592	-0.897821	-4.54062	-4.88643	1.29442e-05	0.000168444	2.8974
DTX1	-0.601876	-1.2385	-4.88637	1.29469e-05	0.000168444	2.8972
ACSL1	0.603313	4.23608	4.88629	1.29502e-05	0.000168444	2.89695
XRN1	0.482362	0.53902	4.88558	1.29808e-05	0.000168733	2.89467
MAP6D1	0.31491	-2.22913	4.88439	1.30324e-05	0.000169296	2.89084
FBXL20	0.455145	-0.0644144	4.88395	1.30515e-05	0.000169434	2.88943
TAB3	0.50935	-1.80664	4.88374	1.30608e-05	0.000169445	2.88874
VPS37C	0.43561	0.0179327	4.8806	1.31983e-05	0.00017112	2.87863
NBR1	0.340164	1.34192	4.87804	1.33114e-05	0.000172475	2.8704
DNAJC8	0.349243	0.121584	4.87642	1.33834e-05	0.000173297	2.86519
LINC01192	-0.443744	-4.21752	-4.87605	1.33998e-05	0.000173398	2.864
APMAP	0.470234	2.89626	4.874	1.34918e-05	0.000174476	2.8574
KLHL13	-0.95472	-4.20825	-4.87305	1.35342e-05	0.000174913	2.85437
COMMD6	0.814597	-0.376809	4.87142	1.36082e-05	0.000175757	2.84911
CLEC7A	0.553758	0.916232	4.871	1.36272e-05	0.000175889	2.84776
ANG	0.862067	0.637105	4.87069	1.36413e-05	0.000175958	2.84677
MRPL55	0.386097	0.46692	4.8703	1.36587e-05	0.000176071	2.84553
PRKCSH	0.422203	2.61408	4.8697	1.3686e-05	0.00017631	2.8436
PAPOLG	0.396236	-0.498431	4.86922	1.37084e-05	0.000176486	2.84203
SIGLEC16	0.843009	-1.20604	4.8657	1.38698e-05	0.000178421	2.83073
RBM22	0.336081	0.106195	4.86556	1.38764e-05	0.000178421	2.83027
SMU1	0.337554	0.235436	4.86492	1.39057e-05	0.000178684	2.82824
ARSG	0.464435	0.778971	4.86314	1.39887e-05	0.000179636	2.82249
MFAP3	0.447127	-0.592308	4.86168	1.40568e-05	0.000180396	2.8178
MTMR11	0.500041	0.805886	4.86123	1.40776e-05	0.000180548	2.81638
LOC148709	0.651678	-1.73859	4.86028	1.41224e-05	0.000181007	2.81331
ING2	0.342906	-0.531177	4.85806	1.4227e-05	0.000182232	2.80619
KLHDC10	0.294693	0.0421884	4.85763	1.42474e-05	0.000182377	2.80481
MAT2B	0.389183	1.29346	4.85743	1.42571e-05	0.000182386	2.80415
ABCC2	0.742769	-1.20382	4.85618	1.43164e-05	0.000183028	2.80015
WDR47	0.511387	0.843597	4.85555	1.43464e-05	0.000183295	2.79813
PPIL1	-0.700916	-0.0125197	-4.85352	1.44439e-05	0.000184425	2.79159
EBLN2	0.446799	0.679938	4.85268	1.44843e-05	0.000184823	2.7889
MIR3945HG	0.995631	-1.41208	4.85143	1.45444e-05	0.000185474	2.7849
DDX17	0.46505	1.42605	4.85088	1.45712e-05	0.000185698	2.78312
FOXP3	-0.372082	-2.52903	-4.84866	1.46791e-05	0.000186955	2.776
GGTLC1	0.555906	-0.267985	4.8476	1.47308e-05	0.000187495	2.77261
ARHGAP19	0.501776	2.01669	4.84584	1.48177e-05	0.000188481	2.76694
TMEM14B	0.424961	1.75817	4.84222	1.49972e-05	0.000190644	2.75532
IFI6	0.950233	0.639216	4.84176	1.50201e-05	0.000190816	2.75384
ZNF439	-0.975454	0.114036	-4.83585	1.53181e-05	0.000194397	2.73488
IRF7	0.571586	1.24603	4.83579	1.53212e-05	0.000194397	2.73469
CTSC	0.319336	2.19321	4.83065	1.55851e-05	0.000197621	2.71821
TYW1	0.43369	0.131057	4.83038	1.55992e-05	0.000197675	2.71734
ROPN1L	0.772982	0.550743	4.82854	1.5695e-05	0.000198763	2.71144
SUMO1	0.526467	1.08204	4.82819	1.5713e-05	0.000198867	2.71033
TAX1BP1	0.495026	2.3733	4.82587	1.58346e-05	0.000200205	2.70289
ENY2	0.442726	0.0830916	4.8258	1.58385e-05	0.000200205	2.70265
OSM	0.519241	-1.90038	4.82433	1.5916e-05	0.000201058	2.69795
PSPN	0.493115	-2.87855	4.82188	1.60462e-05	0.000202576	2.69009
SETX	0.407882	0.870331	4.81655	1.63328e-05	0.000206024	2.67301
FAM53C	0.523543	3.01944	4.81642	1.63398e-05	0.000206024	2.6726
LDLRAD3	0.759802	0.928263	4.81548	1.63908e-05	0.000206538	2.66959
UBE2C	0.536245	-1.13681	4.81259	1.65487e-05	0.000208398	2.66034
EPB41L2	-0.449635	-1.94064	-4.81163	1.66017e-05	0.000208935	2.65726
STAT3	0.559163	1.22086	4.81106	1.66334e-05	0.000209171	2.65542
OSBPL2	0.447122	2.90653	4.81092	1.66412e-05	0.000209171	2.65497
SLC38A5	-1.06664	-1.79785	-4.80982	1.6702e-05	0.000209805	2.65145
FCHO2	0.620963	0.153886	4.80892	1.67518e-05	0.000210299	2.64858
HTRA1	1.33634	-2.02986	4.80832	1.67852e-05	0.000210587	2.64666
RBKS	0.407849	-0.916616	4.80707	1.68553e-05	0.000211335	2.64264
LOC654780	-0.433107	-2.14593	-4.80428	1.70119e-05	0.000213167	2.63372
BTD	0.325229	-0.59697	4.80234	1.71218e-05	0.000214411	2.62751
LINC01141	0.381524	-5.28442	4.80196	1.7143e-05	0.000214543	2.62631
PPP4R1L	0.417876	-1.93473	4.80164	1.71614e-05	0.000214639	2.62528
MOB1A	0.420198	1.96243	4.8011	1.71925e-05	0.000214829	2.62353
XPC	0.412861	1.04234	4.801	1.71978e-05	0.000214829	2.62324
MLC1	-0.831215	-0.462086	-4.80079	1.72098e-05	0.000214846	2.62256
C5orf22	0.467067	-1.19822	4.80006	1.72517e-05	0.000215236	2.62022
MMP26	-0.809998	-4.78577	-4.79827	1.73544e-05	0.000216382	2.6145
BRD1	-0.39389	0.228184	-4.79773	1.73856e-05	0.000216638	2.61276
LY6E-DT	-0.522707	-3.11007	-4.79639	1.74629e-05	0.000217387	2.60848
METTL22	0.431884	-0.303093	4.79632	1.74672e-05	0.000217387	2.60825
NUP50	0.406757	0.369457	4.79612	1.74787e-05	0.000217395	2.60761
PITPNA	0.473038	2.32893	4.79558	1.75102e-05	0.000217654	2.60587
LBX2-AS1	0.661578	-1.4535	4.79468	1.75622e-05	0.000218144	2.60302
FPR2	0.888168	1.74379	4.79453	1.75713e-05	0.000218144	2.60252
RNPS1	0.300377	1.98138	4.79333	1.76411e-05	0.000218875	2.5987
U2AF1	0.387346	1.00087	4.79199	1.77201e-05	0.000219721	2.59438
DEFB108B	-0.598095	-4.77568	-4.79125	1.77632e-05	0.00022012	2.59204
SEC61A2	0.39329	-0.273227	4.79012	1.78299e-05	0.00022081	2.58843
LINC00260	0.533026	-1.18591	4.78865	1.79174e-05	0.000221758	2.58371
ZSWIM1	0.445249	-1.8976	4.78827	1.79396e-05	0.000221897	2.58251
ORAI3	0.374186	3.19474	4.78629	1.80581e-05	0.000223225	2.57617
HOXB-AS1	-0.64053	-0.870124	-4.78547	1.81074e-05	0.000223699	2.57353
KCNN4	-0.576973	-0.474323	-4.7841	1.81895e-05	0.000224575	2.56917
RPF1	-0.457805	-2.74215	-4.78068	1.8397e-05	0.000226998	2.55823
XXYLT1	0.532854	-0.201289	4.77921	1.8487e-05	0.000227933	2.55353
ZFP36L2	-0.386674	1.02777	-4.77907	1.84954e-05	0.000227933	2.55309
CC2D2B	0.641971	-1.75703	4.77875	1.85152e-05	0.000228037	2.55206
ZFR2	-0.563168	-2.73741	-4.77831	1.85419e-05	0.000228227	2.55067
RER1	0.334304	2.29901	4.77662	1.8646e-05	0.000229368	2.54528
AGPAT4-IT1	0.682951	-0.324651	4.77621	1.86715e-05	0.000229542	2.54396
CHRNA10	0.417025	-2.71383	4.77601	1.86839e-05	0.000229554	2.54332
MLF2	0.596299	1.40574	4.77238	1.891e-05	0.000232191	2.53172
TTPA	-0.515671	-4.4708	-4.77073	1.90139e-05	0.000233325	2.52644
CYP4F3	0.834281	2.45954	4.77029	1.90417e-05	0.000233524	2.52503
ITPA	-0.409436	1.39183	-4.76884	1.91329e-05	0.0002345	2.52043
LARGE-AS1	-0.367227	-4.5417	-4.76572	1.93316e-05	0.000236792	2.51046
RMND5A	0.491139	1.31207	4.76503	1.93761e-05	0.000237192	2.50825
SULT1B1	0.796261	1.06605	4.76466	1.93996e-05	0.000237337	2.50708
OTULINL	0.490394	0.130077	4.76361	1.94677e-05	0.000238025	2.5037
CACUL1	0.401233	-0.617324	4.76062	1.9661e-05	0.000240243	2.49418
COPS9	0.421344	-0.744638	4.75909	1.97612e-05	0.000241321	2.48927
OSTF1	0.501929	2.46792	4.75776	1.98481e-05	0.000242236	2.48504
CTRC	0.577442	-2.12754	4.75397	2.00988e-05	0.000245147	2.47295
ARF1	0.40677	0.836653	4.75267	2.01854e-05	0.000246055	2.4688
TENM2	-0.884147	-4.68922	-4.75245	2.02e-05	0.000246084	2.46811
ERMARD	0.559319	0.537864	4.75207	2.02259e-05	0.00024625	2.46687
RNF135	0.683844	1.89826	4.75085	2.03075e-05	0.000247095	2.46299
LOC101928978	-0.578325	-4.43313	-4.7488	2.04454e-05	0.000248513	2.45647
HECTD3	0.431502	1.6865	4.74858	2.04607e-05	0.000248513	2.45575
PLGRKT	0.434939	0.0599399	4.74857	2.0461e-05	0.000248513	2.45573
CREB3L2	0.320511	-0.879507	4.74781	2.05131e-05	0.000248996	2.45328
SAE1	-0.346028	-1.09503	-4.74656	2.05975e-05	0.00024987	2.44932
KAT2B	0.675217	2.75972	4.74365	2.07973e-05	0.000252142	2.44002
RANGAP1	-0.312103	-1.01478	-4.74305	2.08382e-05	0.000252486	2.43813
ZSWIM9	-0.340277	-1.52628	-4.74174	2.09286e-05	0.000253349	2.43395
MT1F	0.414238	1.74155	4.74157	2.09405e-05	0.000253349	2.43341
UBE2J2	0.290561	-0.648234	4.74148	2.09471e-05	0.000253349	2.4331
C8orf82	0.527502	-1.01397	4.74096	2.0983e-05	0.000253632	2.43145
BDNF	-0.478173	-3.99439	-4.74015	2.10391e-05	0.000254157	2.42888
CIC	0.492294	0.607827	4.73882	2.11321e-05	0.000254975	2.42463
MS4A4A	0.955658	-0.747806	4.7374	2.12317e-05	0.000256025	2.4201
TNFAIP1	0.284442	-0.289063	4.73648	2.12959e-05	0.000256645	2.41719
ACTR3	0.387506	2.25642	4.73417	2.14597e-05	0.000258464	2.40981
NECAP1	0.566851	0.866198	4.73319	2.15292e-05	0.000259077	2.40669
GNAQ	0.423503	1.20931	4.73292	2.15484e-05	0.000259077	2.40583
AP1S2	0.47838	2.08338	4.73291	2.15491e-05	0.000259077	2.4058
CCNH	0.359909	2.789	4.73148	2.16508e-05	0.000260145	2.40126
FHOD3	-0.645886	-3.57631	-4.73044	2.17254e-05	0.000260885	2.39795
ADAMTSL4	0.523945	-0.477314	4.72947	2.17956e-05	0.000261573	2.39484
UHRF1BP1L	0.637356	-1.60414	4.72761	2.19301e-05	0.00026288	2.38891
PDS5B	0.344049	-1.85251	4.72759	2.19313e-05	0.00026288	2.38886
DOP1B	-0.372356	-0.82065	-4.72733	2.19503e-05	0.00026288	2.38802
IGHV5-78	-1.07962	-2.63619	-4.72724	2.19567e-05	0.00026288	2.38775
TNFSF13B	0.546647	3.45631	4.72514	2.21093e-05	0.000264551	2.38107
NOL7	0.355569	0.84462	4.7225	2.23033e-05	0.000266714	2.37265
PROX1	-0.410153	-4.61606	-4.72228	2.23194e-05	0.000266748	2.37196
HCST	0.444414	3.1294	4.72199	2.23408e-05	0.000266847	2.37103
FLNA	-0.435397	2.45464	-4.72175	2.23589e-05	0.000266904	2.37025
SLC37A3	0.784276	0.713242	4.72099	2.24149e-05	0.000267277	2.36785
MRPL4	-0.334739	-0.877592	-4.72097	2.24166e-05	0.000267277	2.36777
B3GALT6	0.37205	-1.4101	4.7196	2.25176e-05	0.000268323	2.36344
PRCP	0.390079	-1.50377	4.71906	2.25584e-05	0.00026865	2.3617
UBAC1	0.398305	1.2247	4.71483	2.28753e-05	0.000272263	2.34825
PABPN1	0.437305	0.724562	4.71443	2.29058e-05	0.000272466	2.34697
PLAC8	0.372526	4.26624	4.71412	2.29292e-05	0.000272583	2.34599
LRRC59	0.368592	-1.89012	4.71373	2.29586e-05	0.000272679	2.34475
DHRS9	0.817374	1.63728	4.71366	2.29643e-05	0.000272679	2.34452
IL15RA	0.499191	0.111985	4.71326	2.29946e-05	0.000272879	2.34324
PXMP2	0.38832	-1.15068	4.71242	2.30581e-05	0.000273471	2.34059
SGSH	0.412132	0.847496	4.71107	2.31612e-05	0.000274533	2.33629
H2BC12	0.518795	3.64804	4.71079	2.31826e-05	0.000274625	2.3354
BRK1	0.289415	3.06067	4.70911	2.33113e-05	0.000275987	2.33007
IRS2	0.583368	3.65968	4.70706	2.34698e-05	0.000277701	2.32354
DNAJC3-DT	0.72744	-1.96454	4.70609	2.35451e-05	0.000278428	2.32045
ANXA4	0.397628	1.86635	4.70578	2.35697e-05	0.000278556	2.31945
VKORC1	0.433684	0.932337	4.70399	2.37088e-05	0.000280035	2.31378
PLA2G15	0.526748	-1.24295	4.70236	2.38371e-05	0.000281386	2.30858
PRKCI	0.436309	-0.53973	4.70195	2.38689e-05	0.000281597	2.3073
ERV3-2	0.973042	2.29116	4.70087	2.3954e-05	0.000282436	2.30387
DECR1	0.331199	3.75188	4.6997	2.40469e-05	0.000283366	2.30014
TPM3	0.338037	-0.518852	4.69913	2.40925e-05	0.000283737	2.29831
PUM2	0.263912	0.963975	4.69839	2.41508e-05	0.00028417	2.29599
MAPK7	0.370261	-0.294131	4.69831	2.41574e-05	0.00028417	2.29572
MAB21L2	-0.563449	-4.93835	-4.69747	2.42248e-05	0.000284797	2.29304
FOSL2	0.555424	0.412717	4.69711	2.42532e-05	0.000284964	2.29191
KLF3	0.41658	0.433705	4.69577	2.43606e-05	0.00028606	2.28766
ABI1	0.383966	-0.217519	4.69402	2.45022e-05	0.000287556	2.28207
VPS35	0.337332	1.2596	4.69099	2.47479e-05	0.00029027	2.27246
ETFBKMT	0.53945	-2.49014	4.69045	2.47918e-05	0.000290616	2.27076
NETO2	0.707827	-1.47754	4.68973	2.48514e-05	0.000291145	2.26845
POLD4	-0.483797	1.47637	-4.68699	2.50769e-05	0.000293616	2.25975
PFKFB4	0.454896	0.344335	4.68625	2.51381e-05	0.000294163	2.2574
HOOK3	0.4062	0.0152867	4.68536	2.52117e-05	0.000294853	2.25458
XPO6	0.51557	4.25571	4.68386	2.53367e-05	0.00029599	2.24982
MEPCE	-0.37481	1.16963	-4.68384	2.53383e-05	0.00029599	2.24976
CEACAM1	0.551961	-0.076379	4.68351	2.5366e-05	0.000296118	2.24871
RPL32P3	0.380003	1.39773	4.68336	2.53786e-05	0.000296118	2.24823
KIF5B	0.406622	1.28653	4.68249	2.54512e-05	0.000296789	2.24548
YARS2	0.401758	0.449663	4.68232	2.54656e-05	0.000296789	2.24493
JAKMIP1	0.733222	-0.621266	4.68166	2.55208e-05	0.000297262	2.24285
MTCH1	0.310263	3.81895	4.68003	2.56582e-05	0.00029869	2.23767
SSR2	0.396976	4.25993	4.67854	2.57852e-05	0.000299839	2.23292
CXCR4	0.464055	3.61648	4.67852	2.57867e-05	0.000299839	2.23287
TBC1D19	0.631799	-1.20104	4.67791	2.58381e-05	0.000300264	2.23095
FNIP2	0.498479	-0.229748	4.6752	2.60698e-05	0.000302782	2.22235
ZNF702P	-1.02708	-3.91261	-4.67494	2.60922e-05	0.000302867	2.22153
B3GNT2	0.425481	-1.91924	4.67373	2.61966e-05	0.000303905	2.21768
GLIS2	0.815887	-2.56269	4.67255	2.62984e-05	0.00030491	2.21395
NPHP1	-0.414444	-4.87649	-4.67135	2.6403e-05	0.000305947	2.21012
C3orf85	-0.663246	-5.29311	-4.6703	2.64946e-05	0.000306833	2.20679
GPS1	-0.378909	0.356492	-4.66938	2.65749e-05	0.000307586	2.20387
CGRRF1	0.664271	0.77979	4.66783	2.67107e-05	0.000308981	2.19897
NSG2	0.957262	-4.69762	4.66713	2.67723e-05	0.000309515	2.19675
CDADC1	0.421196	-1.3808	4.66642	2.68351e-05	0.000310064	2.19449
TRAPPC8	0.557209	1.53021	4.66238	2.71949e-05	0.000314041	2.18167
FAM126B	0.764242	0.826911	4.65884	2.75129e-05	0.000317531	2.17048
WWC3	0.481303	2.61186	4.65738	2.76456e-05	0.00031888	2.16585
HENMT1	0.423422	2.04713	4.65657	2.77195e-05	0.000319551	2.16328
RNF8	0.487909	-2.05278	4.65562	2.78067e-05	0.000320198	2.16025
NOSIP	0.493252	3.57284	4.65561	2.78074e-05	0.000320198	2.16023
ADRB2	0.650103	1.63022	4.65506	2.78578e-05	0.000320595	2.15849
POLD3	0.480215	-0.0256497	4.65376	2.79769e-05	0.000321782	2.15438
DLD	0.404113	0.932782	4.65344	2.80068e-05	0.000321785	2.15335
RHOT1	0.512824	0.1119	4.65341	2.80091e-05	0.000321785	2.15327
ANKRD49	0.598851	2.14013	4.6516	2.81767e-05	0.000323527	2.14753
VEZF1	0.294942	1.85458	4.65125	2.82087e-05	0.000323553	2.14644
CCDC47	0.363488	1.66089	4.65123	2.82111e-05	0.000323553	2.14635
GLIPR1	0.369306	3.72304	4.64749	2.85606e-05	0.000327299	2.1345
PIGV	0.344095	0.987237	4.64738	2.85701e-05	0.000327299	2.13418
HDGFL2	-0.334016	-0.421782	-4.64617	2.86848e-05	0.000328426	2.13033
TMEM167A	0.543644	2.13021	4.64394	2.8896e-05	0.000330657	2.12326
EBP	0.340736	0.721226	4.64366	2.89222e-05	0.000330769	2.12239
SMDT1	0.441535	0.575162	4.64284	2.90007e-05	0.000331479	2.11978
AKAP8	0.319367	1.50083	4.64263	2.902e-05	0.000331511	2.11914
C21orf91-OT1	0.663856	-2.66749	4.63938	2.93322e-05	0.000334888	2.10885
INTS8	0.374238	2.58251	4.63794	2.94708e-05	0.000335929	2.10431
JKAMP	0.502007	0.976561	4.63793	2.94722e-05	0.000335929	2.10426
WDR34	-0.497469	-0.45146	-4.63772	2.94921e-05	0.000335929	2.10361
ATP7B	0.765352	-2.71716	4.63759	2.95057e-05	0.000335929	2.10317
SMS	0.395258	3.08987	4.63758	2.95066e-05	0.000335929	2.10314
TMEM273	0.704253	-1.06814	4.63708	2.95546e-05	0.000336285	2.10158
PPP2R2A	0.417161	0.0345397	4.6366	2.96014e-05	0.000336629	2.10005
ST6GALNAC2	0.746593	3.31689	4.63321	2.9933e-05	0.000340208	2.08933
GRAPL	-0.647414	-2.72535	-4.63191	3.00614e-05	0.000341475	2.08521
ZSWIM6	0.429301	2.82047	4.63081	3.01698e-05	0.000342396	2.08175
CHRAC1	0.520669	0.512344	4.63074	3.01765e-05	0.000342396	2.08153
EXOC3	0.469603	0.717061	4.62965	3.02851e-05	0.000343435	2.07808
H2AC14	0.562904	1.48056	4.62859	3.0391e-05	0.000344443	2.07472
LEF1	-0.457759	0.650339	-4.62809	3.04409e-05	0.000344814	2.07314
OTULIN	0.400318	-1.92998	4.62632	3.06184e-05	0.00034663	2.06754
MRPL21	0.481322	1.10347	4.6246	3.07921e-05	0.000348402	2.0621
PLEKHB1	-0.51007	-1.57638	-4.62401	3.08518e-05	0.000348881	2.06024
SEC24D	0.41766	-1.66008	4.62301	3.09535e-05	0.000349835	2.05707
FBN2	0.539476	-3.22226	4.62201	3.10549e-05	0.000350785	2.05392
EIF2S2	0.272122	1.22122	4.62057	3.12023e-05	0.000352205	2.04937
SNX3	0.505057	3.17805	4.62039	3.12209e-05	0.000352205	2.04879
FADD	0.563934	1.58955	4.62027	3.1233e-05	0.000352205	2.04842
EVA1B	-0.399457	-1.71716	-4.62005	3.12559e-05	0.000352266	2.04772
SGSM3	-0.368588	-0.338169	-4.61879	3.13855e-05	0.000353529	2.04373
PCNX3	0.561915	-1.1433	4.61676	3.15946e-05	0.000355686	2.03735
FEZ2	0.34946	-0.561568	4.61491	3.17877e-05	0.00035766	2.03148
HIP1R	-0.5337	0.0230948	-4.61448	3.18324e-05	0.000357964	2.03013
NREP	-0.403133	-2.23012	-4.61376	3.19077e-05	0.00035861	2.02786
C1orf226	0.701963	-3.98742	4.61356	3.19282e-05	0.000358641	2.02724
AGTRAP	0.485878	1.72963	4.61294	3.19934e-05	0.000359174	2.02527
PIAS1	0.366913	2.57346	4.61274	3.20147e-05	0.000359212	2.02464
JDP2	0.602692	-0.401229	4.61182	3.21113e-05	0.000360097	2.02174
TSPOAP1-AS1	-0.390457	2.17933	-4.61071	3.22286e-05	0.000361211	2.01823
CLTC	0.454965	0.143202	4.60922	3.23869e-05	0.000362613	2.01351
OSBPL1A	0.582173	-1.31216	4.60919	3.23896e-05	0.000362613	2.01343
KIF3C	0.58896	-1.10779	4.60872	3.24392e-05	0.000362967	2.01196
CCDC126	0.541362	-0.518451	4.60761	3.25585e-05	0.000364099	2.00843
CKAP4	0.533159	0.428701	4.60613	3.27167e-05	0.000365666	2.00377
FKBP2	-0.463701	1.00763	-4.60561	3.2772e-05	0.000366081	2.00214
NR2C2	0.296472	1.00613	4.60534	3.28011e-05	0.000366105	2.00129
GNG2	0.40262	1.90673	4.60526	3.28105e-05	0.000366105	2.00101
IKBKG	0.422509	0.193769	4.60401	3.29446e-05	0.00036732	1.99709
GCM1	0.903523	-1.00256	4.60391	3.29557e-05	0.00036732	1.99677
ANKRD6	0.510518	-0.380532	4.60273	3.30836e-05	0.000368541	1.99304
CAMKK1	0.440008	-2.38541	4.60175	3.31903e-05	0.000369526	1.98994
CREB5	0.807881	2.73117	4.60051	3.33248e-05	0.000370818	1.98605
ERN1	0.480893	-0.255006	4.60017	3.33622e-05	0.00037103	1.98497
PACRG-AS2	-0.656095	-4.85833	-4.59869	3.35249e-05	0.000372635	1.98029
LINC01503	0.52795	0.358379	4.59846	3.35499e-05	0.000372707	1.97958
KLF7	0.475827	0.816076	4.59594	3.38287e-05	0.000375597	1.97162
SNX33	0.337708	-1.42308	4.59575	3.38494e-05	0.000375613	1.97103
LOC101927018	-0.679715	-3.14083	-4.59559	3.38674e-05	0.000375613	1.97052
VSIR	0.465362	3.75476	4.59478	3.39569e-05	0.000376399	1.96798
ZNF146	-0.582725	0.205032	-4.59431	3.40101e-05	0.000376782	1.96647
WBP1L	0.326694	4.2343	4.59396	3.40483e-05	0.000376997	1.96539
CD33	0.485358	2.36666	4.59363	3.40861e-05	0.000377209	1.96433
MRPS21	0.440026	2.25305	4.59313	3.41414e-05	0.000377463	1.96276
TMEM170B	0.628597	2.42743	4.59293	3.41639e-05	0.000377463	1.96213
DYNLL2	0.283262	0.488597	4.59292	3.41651e-05	0.000377463	1.9621
GMFB	0.667387	0.617528	4.59248	3.42143e-05	0.000377799	1.96071
AKR7A3	-0.358391	-1.85565	-4.59215	3.42509e-05	0.000377996	1.95969
OSBPL6	0.673675	-4.19146	4.59002	3.44908e-05	0.000380436	1.95297
CTBP2	0.3367	1.48766	4.58976	3.45205e-05	0.000380555	1.95214
SBNO2	0.35374	-0.664536	4.58917	3.4588e-05	0.000381091	1.95027
FGF9	-0.789819	-3.76616	-4.58782	3.47408e-05	0.000382566	1.94603
BCL7A	-0.776953	-1.83237	-4.58728	3.48024e-05	0.000383035	1.94432
ZMYND15	0.590356	-2.67206	4.58587	3.49639e-05	0.000384602	1.93987
ZNF30	-0.742595	-0.922173	-4.58498	3.50654e-05	0.00038551	1.93708
CDC26	0.407829	2.03433	4.58311	3.52812e-05	0.000387671	1.93118
ATP5F1C	0.409786	2.92062	4.5811	3.55144e-05	0.000390021	1.92484
ACTR1A	0.38221	2.57276	4.58013	3.56269e-05	0.000391043	1.9218
GPR107	0.462669	-1.19289	4.57883	3.57786e-05	0.000392233	1.91772
ZNF440	-0.435563	-2.52864	-4.57873	3.57906e-05	0.000392233	1.9174
SND1	0.452469	0.827853	4.57871	3.57937e-05	0.000392233	1.91731
NPEPPSP1	0.372187	2.09637	4.57836	3.58347e-05	0.000392386	1.91621
TCAP	-0.55172	-1.61599	-4.57826	3.58465e-05	0.000392386	1.91589
DDX19A	-0.354932	-1.88202	-4.57481	3.62527e-05	0.000396618	1.90506
C3orf62	0.667102	-1.88878	4.57428	3.63163e-05	0.000397097	1.90337
ZNF793	-0.571116	-2.0864	-4.57295	3.64747e-05	0.000398614	1.89919
PRKCZ	0.379601	0.864281	4.57195	3.65942e-05	0.000399703	1.89604
GPKOW	0.33915	1.28374	4.57064	3.67512e-05	0.000401201	1.89193
UPP1	0.443434	3.40846	4.57034	3.67881e-05	0.000401386	1.89096
ASL	0.457184	0.536155	4.56915	3.69313e-05	0.000402731	1.88723
RPUSD1	0.396087	-1.66196	4.56664	3.72361e-05	0.000405835	1.87932
LMNB1	0.689587	2.02972	4.56539	3.73888e-05	0.00040728	1.87539
UBTD1	0.341113	-1.58788	4.56492	3.74462e-05	0.000407604	1.87391
DUBR	-0.905175	-4.09919	-4.56481	3.7459e-05	0.000407604	1.87359
TMOD2	0.619109	-0.362449	4.56261	3.77302e-05	0.000410334	1.86665
PSME3IP1	0.29779	2.37663	4.56211	3.77925e-05	0.00041079	1.86506
FRAT2	0.560542	3.24092	4.56037	3.80078e-05	0.000412907	1.8596
TCTEX1D2	0.669529	-1.79215	4.55969	3.80919e-05	0.000413598	1.85748
MTMR9	0.300802	0.357139	4.55846	3.82454e-05	0.000415042	1.85361
UBE2N	0.383321	1.17786	4.5579	3.83159e-05	0.000415583	1.85184
ELOVL5	0.329264	-0.605782	4.55732	3.83889e-05	0.000416151	1.85001
ZNF705G	-0.642436	-4.95445	-4.55613	3.85384e-05	0.000417548	1.84627
WIPI1	0.474705	1.63709	4.55596	3.85597e-05	0.000417554	1.84574
RUNDC1	0.3948	-0.871464	4.55498	3.86832e-05	0.000418667	1.84267
WDR41	0.457977	-0.510426	4.55465	3.87257e-05	0.000418902	1.84161
SESTD1	0.468271	0.288155	4.55434	3.87641e-05	0.000419093	1.84066
LINC02555	1.35265	-2.5958	4.55361	3.88569e-05	0.000419529	1.83836
ATP2B1	0.432	1.53599	4.55353	3.8868e-05	0.000419529	1.83809
CEBPG	0.343362	1.29261	4.55338	3.8887e-05	0.000419529	1.83762
SVIL	0.321192	-0.309561	4.55337	3.88877e-05	0.000419529	1.8376
HCN3	-0.705216	-1.66123	-4.55312	3.89199e-05	0.000419653	1.8368
LINC00957	0.398985	-1.44637	4.55232	3.90212e-05	0.00042052	1.8343
LOC401261	0.459725	0.971212	4.55041	3.92654e-05	0.000422629	1.82831
ALMS1P1	-0.757943	-3.04715	-4.55034	3.92744e-05	0.000422629	1.82809
PRPS1	0.341102	-0.229532	4.5503	3.92797e-05	0.000422629	1.82796
EIF2AK2	0.571245	0.150842	4.54903	3.94439e-05	0.000424169	1.82395
PSRC1	0.677591	-0.474738	4.54842	3.95226e-05	0.000424789	1.82203
FAM234B	0.290872	-3.61309	4.5482	3.95507e-05	0.000424865	1.82135
GLRX	0.467055	3.76212	4.54733	3.96626e-05	0.00042584	1.81863
LOC101929586	0.409175	-5.56614	4.54646	3.97761e-05	0.000426831	1.81589
ABCC6	0.428249	-2.36437	4.54448	4.00342e-05	0.000429372	1.80967
CCN2	-0.884227	-4.42289	-4.54098	4.04952e-05	0.000434086	1.79866
SLPI	0.950374	3.18429	4.54005	4.06183e-05	0.000435175	1.79575
GID8	0.319306	1.93313	4.5397	4.0664e-05	0.000435433	1.79467
IKZF4	-0.309721	-2.35375	-4.53905	4.0751e-05	0.000436133	1.79261
ATP6V1G1	0.448307	1.38403	4.53673	4.10612e-05	0.00043922	1.78532
MAP3K4	0.403815	0.525692	4.53584	4.11801e-05	0.000440258	1.78255
IDE	0.354089	-0.0325651	4.53561	4.1211e-05	0.000440355	1.78182
LRRC42	0.390453	-0.362957	4.53053	4.19006e-05	0.000447453	1.76588
SELP	0.631958	0.117297	4.53039	4.19196e-05	0.000447453	1.76544
SLC31A1	0.497418	-0.349221	4.5299	4.1987e-05	0.000447935	1.7639
MBOAT1	0.498245	2.77772	4.52853	4.21749e-05	0.000449703	1.7596
DHTKD1	0.415109	0.991592	4.52769	4.2291e-05	0.000450702	1.75696
FMC1	-0.461772	1.23938	-4.52733	4.23406e-05	0.000450958	1.75584
GPSM2	0.363196	-0.479996	4.52704	4.23807e-05	0.000450958	1.75493
MRPS15	0.395429	1.4672	4.52703	4.23821e-05	0.000450958	1.7549
CASP9	0.348767	-0.955536	4.52551	4.25921e-05	0.000452954	1.75015
ID2	0.418927	2.11111	4.52502	4.26612e-05	0.000453449	1.74859
LINC02060	-0.640192	-4.80381	-4.52455	4.27268e-05	0.000453908	1.74711
CENPJ	-0.543106	-1.0706	-4.52406	4.27949e-05	0.000454214	1.74558
AP1S1	-0.391469	-1.42633	-4.52087	4.32428e-05	0.000458665	1.73558
DHRS1	0.365916	0.461524	4.52	4.33655e-05	0.000459725	1.73285
IPPK	0.395822	0.319613	4.51724	4.37576e-05	0.000463494	1.72421
AGPAT1	0.457997	0.578984	4.51717	4.3767e-05	0.000463494	1.724
NFKBID	0.348828	-1.75215	4.51609	4.39225e-05	0.000464896	1.72059
USP30-AS1	-0.612663	-2.98015	-4.51571	4.39764e-05	0.000465223	1.71941
C14orf119	0.281695	3.53347	4.51551	4.40049e-05	0.00046528	1.71879
NOC4L	0.424963	-0.013852	4.51308	4.43557e-05	0.000468744	1.71116
UBQLN1	0.361745	2.24244	4.51152	4.45812e-05	0.00047088	1.70629
PRPF8	0.358679	1.67336	4.50921	4.4918e-05	0.000474189	1.69906
FCRL4	-0.461342	-4.98924	-4.50837	4.50424e-05	0.000475253	1.6964
ZNF37A	-0.442114	-2.36302	-4.5076	4.51545e-05	0.000476188	1.69402
KIAA0319L	0.53429	1.44132	4.50433	4.56389e-05	0.000481045	1.68376
ZYX	0.466096	3.23685	4.50333	4.57872e-05	0.000482356	1.68065
INTS12	0.338036	1.16427	4.5019	4.60014e-05	0.000484359	1.67617
ETV5	0.403825	-3.24255	4.50168	4.60346e-05	0.000484456	1.67547
ITPKB-IT1	0.611998	-1.70509	4.49878	4.64717e-05	0.000488801	1.66639
RUBCNL	0.713599	2.50699	4.49798	4.65927e-05	0.000489639	1.6639
CST7	0.486834	4.71791	4.49793	4.65999e-05	0.000489639	1.66375
TMEM167B	0.409147	3.17172	4.49505	4.70395e-05	0.000493749	1.65473
CYB5R4	0.516848	1.07995	4.49505	4.70401e-05	0.000493749	1.65472
KMT2A	-0.354121	-0.95946	-4.49462	4.71055e-05	0.000494132	1.65338
NRM	0.394454	0.528794	4.49449	4.71255e-05	0.000494132	1.65298
EGR1	0.733375	-0.941746	4.49292	4.73667e-05	0.000496403	1.64807
RBMS1	0.341867	3.02844	4.49116	4.76389e-05	0.000498996	1.64257
SIRPB2	0.498863	2.52399	4.4901	4.78043e-05	0.000500437	1.63924
NFKB2	-0.338295	-1.95208	-4.48985	4.78429e-05	0.000500437	1.63846
KATNB1	0.355541	0.118763	4.4898	4.78509e-05	0.000500437	1.63831
TPRN	0.340185	-1.23553	4.48911	4.79579e-05	0.000501297	1.63616
SGMS2	0.687088	-0.900373	4.48872	4.80189e-05	0.00050162	1.63494
LANCL2	0.274343	-0.928236	4.48851	4.80513e-05	0.00050162	1.63429
USP8	0.40353	1.54808	4.48844	4.80634e-05	0.00050162	1.63405
APLP2	0.391912	3.19808	4.48806	4.81221e-05	0.000501973	1.63288
ZNF594	-0.627982	-3.01086	-4.48764	4.81881e-05	0.00050201	1.63156
NICN1	0.375848	0.610953	4.48756	4.82003e-05	0.00050201	1.63132
VAV2	-0.327999	-2.37017	-4.48567	4.84978e-05	0.000504848	1.62541
RSBN1	0.347647	1.04089	4.48536	4.85465e-05	0.000505094	1.62444
SECTM1	0.567184	2.46699	4.48513	4.85838e-05	0.000505222	1.62371
AOPEP	-0.404088	-1.85337	-4.48406	4.87524e-05	0.000506713	1.62038
QKI	0.443346	0.534136	4.48187	4.91019e-05	0.000510083	1.61352
ABCG1	0.73899	0.748961	4.48151	4.91587e-05	0.000510195	1.61241
PQBP1	-0.321988	1.73835	-4.48148	4.91632e-05	0.000510195	1.61232
SPCS1	0.284846	4.0792	4.48078	4.92769e-05	0.000511111	1.6101
SLC18A2	0.615876	-2.13251	4.47933	4.95089e-05	0.000513084	1.60559
LOC102724851	-0.764119	-0.374436	-4.47928	4.95179e-05	0.000513084	1.60542
LHX2	-0.48793	-4.52766	-4.47782	4.97527e-05	0.00051513	1.60088
VPS4A	0.319364	3.09198	4.47774	4.97664e-05	0.00051513	1.60061
IL27RA	-0.322257	1.13593	-4.47658	4.99536e-05	0.000516802	1.59701
BRCA1	0.565873	-1.93025	4.4761	5.00328e-05	0.000517356	1.59549
GLB1L2	0.783862	-2.66225	4.47593	5.00599e-05	0.000517371	1.59497
ZNF512B	-0.382227	-2.04381	-4.47577	5.00862e-05	0.000517378	1.59446
LIN7B	0.473224	-1.73702	4.47555	5.01224e-05	0.000517487	1.59377
MRPL28	-0.450387	1.20096	-4.47475	5.02517e-05	0.000518557	1.59129
SNX29	-0.830125	-0.518013	-4.47357	5.04448e-05	0.000520283	1.58761
TMED10	0.311618	1.28222	4.47298	5.05425e-05	0.000521024	1.58575
DDIT4L	1.16479	-4.61583	4.47115	5.08437e-05	0.000523861	1.58005
PIK3C3	0.324762	-1.60368	4.47052	5.0948e-05	0.000524668	1.57808
SPRNP1	-0.920493	-3.91198	-4.46623	5.16636e-05	0.000531651	1.56469
PSMD10	0.325223	0.0321623	4.46614	5.16787e-05	0.000531651	1.56441
SF3A3	0.428648	1.48432	4.46553	5.17804e-05	0.000532425	1.56252
TNIP2	0.363955	1.17709	4.46538	5.1807e-05	0.000532427	1.56203
SCMH1	-0.452723	-0.904475	-4.46464	5.19309e-05	0.000533008	1.55973
CDT1	0.57702	-3.56941	4.4646	5.19388e-05	0.000533008	1.55959
STMP1	0.591368	1.43263	4.46457	5.19428e-05	0.000533008	1.55952
STX7	0.482476	1.7714	4.46354	5.21165e-05	0.000534519	1.55631
PITPNM1	-0.318786	-0.0938735	-4.46323	5.21691e-05	0.000534786	1.55534
CRELD2	0.469378	1.42079	4.46303	5.22043e-05	0.000534875	1.55469
LOC100130452	-0.674868	-3.94133	-4.46238	5.23148e-05	0.000535735	1.55266
CES2	0.276019	0.34687	4.46189	5.2398e-05	0.000536315	1.55114
TFE3	0.360601	-0.343019	4.46018	5.26901e-05	0.000538758	1.5458
ABCC5	0.406794	-0.0653285	4.45924	5.285e-05	0.000539963	1.54289
GPATCH2L	0.367696	-0.0826596	4.45918	5.28614e-05	0.000539963	1.54268
WDFY2	0.387216	0.24571	4.45866	5.295e-05	0.000540594	1.54108
DHRS7C	-0.514848	-2.81405	-4.45688	5.32575e-05	0.000543459	1.53552
SLC16A6	0.493809	1.45142	4.45493	5.35955e-05	0.000546631	1.52945
ASB2	-0.420519	-3.16997	-4.45457	5.36588e-05	0.000546999	1.52831
RNF24	0.589996	2.12894	4.45347	5.38507e-05	0.000548679	1.52489
AP3B1	0.32252	0.409358	4.4529	5.39499e-05	0.000549412	1.52312
KCNH7	0.581858	-2.85016	4.45244	5.40304e-05	0.000549954	1.52169
RPUSD4	0.451024	1.38513	4.4521	5.40903e-05	0.000550286	1.52063
BCAT1	0.841491	-1.54827	4.45177	5.41475e-05	0.000550591	1.51961
FNIP1	0.430973	-1.01775	4.44896	5.46444e-05	0.000555363	1.51084
MRPS2	0.367975	0.325722	4.44808	5.48017e-05	0.0005566	1.50808
MVB12B	0.271431	-2.64419	4.44794	5.48267e-05	0.0005566	1.50765
PLEKHA1	-0.453468	0.469154	-4.44777	5.48556e-05	0.0005566	1.50714
NISCH	0.392475	0.30708	4.44766	5.48764e-05	0.0005566	1.50678
FAM43A	-0.354336	-1.10011	-4.44721	5.49562e-05	0.000557129	1.50538
GPR22	0.470638	-3.99213	4.44591	5.51882e-05	0.0005592	1.50134
EFEMP2	0.465039	-1.12305	4.44542	5.52767e-05	0.000559815	1.4998
CENPB	-0.44958	-1.15168	-4.44273	5.57616e-05	0.000564443	1.49142
SOX11	-0.476681	-5.09867	-4.44243	5.58142e-05	0.000564692	1.49051
DUSP11	0.313806	1.7945	4.44032	5.61987e-05	0.000568297	1.48392
ENAH	-0.381369	-4.75106	-4.44003	5.62511e-05	0.000568542	1.48303
CHN1	0.694456	-1.40411	4.43871	5.64919e-05	0.000570689	1.47893
RAB5B	0.319397	2.67534	4.43762	5.66934e-05	0.000572439	1.47551
TKFC	-0.359425	-2.06112	-4.43739	5.67358e-05	0.000572581	1.4748
EIF2B4	0.33031	1.82804	4.43707	5.6794e-05	0.000572881	1.47381
COX6C	0.914709	1.76981	4.43458	5.72545e-05	0.000577238	1.46606
MPG	-0.410601	0.683796	-4.43429	5.73084e-05	0.000577371	1.46516
[truncated: 3,005 more rows]
